# Supplementary material for: 2-Trifluoro­methyl-1H-benzimidazol-3-ium perchlorate
Source: Acta Crystallogr Sect E Struct Rep Online. 2011 Oct 5;67(Pt 11):o2821. doi: 10.1107/S1600536811039298 (PMC3247562; doi:10.1107/S1600536811039298)
Supplement: Supplementary file 1 [file e-67-o2821-sup1.cif]

##############################################################################
#                                                                            #
# This CIF contains the data in a paper accepted for publication in          #
# Acta Crystallographica Section E. It conforms to the requirements of       #
# Notes for Authors for Acta Crystallographica Section E, and has been       #
# peer reviewed under the auspices of the IUCr Commission on Journals.       #
#                                                                            #
# Full details of the Crystallographic Information File format               #
# are given in the paper "The Crystallographic Information File (CIF):       #
# a New Standard Archive File for Crystallography" by S. R. Hall, F. H.      #
# Allen and I. D. Brown [Acta Cryst. (1991), A47, 655-685].                  #
#                                                                            #
# The current version of the core CIF dictionary is obtainable from          #
# ftp://ftp.iucr.org/pub/cif_core.dic.                                       #
#                                                                            #
# Software is freely available for graphical display of the structure(s)     #
# in this CIF. For information consult the CIF software page                 #
# http://www.iucr.org/resources/cif/software.                                #
#                                                                            #
# This file may be used for bona fide research purposes within the           #
# scientific community so long as proper attribution is given to the journal # 
# article from which it was obtained.                                        #
#                                                                            #
##############################################################################
data_I
_audit_creation_method     SHELXL-97
_chemical_name_systematic
;
2-Trifluoromethyl-1<i>H</i>-benzimidazol-3-ium perchlorate
;
_chemical_name_common     ?
_chemical_formula_moiety     'C8 H6 F3 N2 +, Cl O4 -'
_chemical_formula_sum     'C8 H6 Cl F3 N2 O4'
_chemical_formula_iupac     'C8 H6 F3 N2 +, Cl O4 -'
_chemical_formula_weight     286.60
_chemical_melting_point     ?
_symmetry_cell_setting     triclinic
_symmetry_space_group_name_H-M     'P -1'
_symmetry_space_group_name_Hall     '-P 1'
loop_
    _symmetry_equiv_pos_as_xyz
    'x, y, z'
    '-x, -y, -z'
_cell_length_a     7.6274(15)
_cell_length_b     9.0614(18)
_cell_length_c     9.3838(19)
_cell_angle_alpha     61.80(3)
_cell_angle_beta     81.98(3)
_cell_angle_gamma     75.85(3)
_cell_volume     554.0(3)
_cell_formula_units_Z     2
_cell_measurement_reflns_used     ?
_cell_measurement_theta_min     3.36
_cell_measurement_theta_max     26
_cell_measurement_temperature     293(2)
_exptl_crystal_description     block
_exptl_crystal_colour     colourless
_exptl_crystal_size_max     0.36
_exptl_crystal_size_mid     0.32
_exptl_crystal_size_min     0.28
_exptl_crystal_density_diffrn     1.718
_exptl_crystal_density_meas     ?
_exptl_crystal_density_method     'not measured'
_exptl_crystal_F_000     288
_exptl_absorpt_coefficient_mu     0.396
_exptl_absorpt_correction_type     multi-scan
_exptl_absorpt_process_details     '(CrystalClear; Rigaku, 2005)'
_exptl_absorpt_correction_T_min     0.9634
_exptl_absorpt_correction_T_max     0.9714
_exptl_special_details     ?
_diffrn_ambient_temperature     293(2)
_diffrn_radiation_type     MoK\a
_diffrn_radiation_wavelength     0.71073
_diffrn_radiation_source     'fine-focus sealed tube'
_diffrn_radiation_monochromator     graphite
_diffrn_measurement_device_type     'Rigaku Mercury2'
_diffrn_measurement_method     'CCD_Profile_fitting'
_diffrn_detector_area_resol_mean     ?
_diffrn_reflns_number     5756
_diffrn_reflns_av_R_equivalents     0.0262
_diffrn_reflns_av_sigmaI/netI     0.0329
_diffrn_reflns_theta_min     3.36
_diffrn_reflns_theta_max     27.48
_diffrn_reflns_theta_full     25.00
_diffrn_measured_fraction_theta_max     0.996
_diffrn_measured_fraction_theta_full     0.997
_diffrn_reflns_limit_h_min     -9
_diffrn_reflns_limit_h_max     9
_diffrn_reflns_limit_k_min     -11
_diffrn_reflns_limit_k_max     11
_diffrn_reflns_limit_l_min     -12
_diffrn_reflns_limit_l_max     12
_diffrn_standards_number     ?
_diffrn_standards_interval_count     ?
_diffrn_standards_interval_time     ?
_diffrn_standards_decay_%     ?
_refine_special_details
;
Refinement of <i>F</i>^2^ against ALL reflections. The weighted <i>R</i>-factor
<i>wR</i> and goodness of fit <i>S</i> are based on <i>F</i>^2^, conventional
<i>R</i>-factors <i>R</i> are based on <i>F</i>, with <i>F</i> set to zero for
negative <i>F</i>^2^. The threshold expression of <i>F</i>^2^ >
\s(<i>F</i>^2^) is used only for calculating <i>R</i>-factors(gt) <i>etc</i>.
and is not relevant to the choice of reflections for refinement.
<i>R</i>-factors based on <i>F</i>^2^ are statistically about twice as large
as those based on <i>F</i>, and <i>R</i>- factors based on ALL data will be
even larger.
;
_reflns_number_total     2535
_reflns_number_gt     1980
_reflns_threshold_expression     I>2sigma(I)
_refine_ls_structure_factor_coef     Fsqd
_refine_ls_matrix_type     full
_refine_ls_R_factor_all     0.0686
_refine_ls_R_factor_gt     0.0512
_refine_ls_wR_factor_gt     0.1293
_refine_ls_wR_factor_ref     0.1398
_refine_ls_goodness_of_fit_ref     1.039
_refine_ls_restrained_S_all     1.039
_refine_ls_number_reflns     2535
_refine_ls_number_parameters     163
_refine_ls_number_restraints     0
_refine_ls_hydrogen_treatment     constr
_refine_ls_weighting_scheme     calc
_refine_ls_weighting_details
         'calc w=1/[\s^2^(Fo^2^)+(0.0636P)^2^+0.3840P] where P=(Fo^2^+2Fc^2^)/3'
_atom_sites_solution_hydrogens     geom
_atom_sites_solution_primary     direct
_atom_sites_solution_secondary     difmap
_refine_ls_shift/su_max     0.000
_refine_ls_shift/su_mean     0.000
_refine_diff_density_max     0.492
_refine_diff_density_min     -0.344
_refine_ls_extinction_method     none
_refine_ls_extinction_coef     ?
loop_
    _atom_type_symbol
    _atom_type_description
    _atom_type_scat_dispersion_real
    _atom_type_scat_dispersion_imag
    _atom_type_scat_source
    'C' 'C' 0.0033 0.0016
                         'International Tables Vol C Tables 4.2.6.8 and 6.1.1.4'
    'H' 'H' 0.0000 0.0000
                         'International Tables Vol C Tables 4.2.6.8 and 6.1.1.4'
    'N' 'N' 0.0061 0.0033
                         'International Tables Vol C Tables 4.2.6.8 and 6.1.1.4'
    'O' 'O' 0.0106 0.0060
                         'International Tables Vol C Tables 4.2.6.8 and 6.1.1.4'
    'F' 'F' 0.0171 0.0103
                         'International Tables Vol C Tables 4.2.6.8 and 6.1.1.4'
    'Cl' 'Cl' 0.1484 0.1585
                         'International Tables Vol C Tables 4.2.6.8 and 6.1.1.4'
_computing_data_collection     'CrystalClear (Rigaku, 2005)'
_computing_cell_refinement     'CrystalClear (Rigaku, 2005)'
_computing_data_reduction     'CrystalClear (Rigaku, 2005)'
_computing_structure_solution     'SHELXS97 (Sheldrick, 2008)'
_computing_structure_refinement     'SHELXL97 (Sheldrick, 2008)'
_computing_molecular_graphics
                             'SHELXTL (Sheldrick, 2008) and PLATON (Spek, 2009)'
_computing_publication_material     'SHELXTL (Sheldrick, 2008)'
loop_
    _atom_site_type_symbol
    _atom_site_label
    _atom_site_fract_x
    _atom_site_fract_y
    _atom_site_fract_z
    _atom_site_U_iso_or_equiv
    _atom_site_adp_type
    _atom_site_calc_flag
    _atom_site_refinement_flags
    _atom_site_occupancy
    _atom_site_symmetry_multiplicity
    _atom_site_disorder_assembly
    _atom_site_disorder_group
    F F1 0.3287(4) 0.0295(2) 0.1487(2) 0.0793(7) Uani d . 1 1 . .
    F F2 0.4027(3) 0.2471(3) -0.0564(2) 0.0697(6) Uani d . 1 1 . .
    F F3 0.1269(3) 0.2305(3) -0.0094(3) 0.0791(7) Uani d . 1 1 . .
    N N1 0.2447(3) 0.4517(3) 0.1052(3) 0.0430(5) Uani d . 1 1 . .
    H H1A 0.2375 0.5249 0.0045 0.052 Uiso d R 1 1 . .
    N N2 0.2695(3) 0.2099(3) 0.3226(2) 0.0379(5) Uani d . 1 1 . .
    H H2A 0.2802 0.1020 0.3852 0.046 Uiso d R 1 1 . .
    C C1 0.2548(3) 0.3343(3) 0.3721(3) 0.0374(5) Uani d . 1 1 . .
    C C2 0.2378(4) 0.4892(3) 0.2328(3) 0.0395(6) Uani d . 1 1 . .
    C C3 0.2214(4) 0.6432(4) 0.2384(4) 0.0534(7) Uani d . 1 1 . .
    H H3 0.2090 0.7476 0.1453 0.064 Uiso calc R 1 1 . .
    C C4 0.2248(5) 0.6313(4) 0.3883(4) 0.0603(8) Uani d . 1 1 . .
    H H4 0.2148 0.7308 0.3976 0.072 Uiso calc R 1 1 . .
    C C5 0.2429(5) 0.4748(4) 0.5284(4) 0.0593(8) Uani d . 1 1 . .
    H H5 0.2448 0.4737 0.6277 0.071 Uiso calc R 1 1 . .
    C C6 0.2577(4) 0.3237(4) 0.5248(3) 0.0510(7) Uani d . 1 1 . .
    H H6 0.2691 0.2199 0.6185 0.061 Uiso calc R 1 1 . .
    C C7 0.2639(3) 0.2848(3) 0.1636(3) 0.0376(5) Uani d . 1 1 . .
    C C8 0.2812(4) 0.1957(4) 0.0614(3) 0.0483(7) Uani d . 1 1 . .
    Cl Cl1 0.21788(9) 0.83165(8) -0.28977(7) 0.0426(2) Uani d . 1 1 . .
    O O1 0.3244(3) 0.8661(3) -0.4364(2) 0.0571(6) Uani d . 1 1 . .
    O O2 0.1589(4) 0.6730(3) -0.2310(3) 0.0692(7) Uani d . 1 1 . .
    O O3 0.3197(4) 0.8220(5) -0.1699(3) 0.0965(10) Uani d . 1 1 . .
    O O4 0.0612(4) 0.9641(3) -0.3218(3) 0.0806(8) Uani d . 1 1 . .
loop_
    _atom_site_aniso_label
    _atom_site_aniso_U_11
    _atom_site_aniso_U_22
    _atom_site_aniso_U_33
    _atom_site_aniso_U_12
    _atom_site_aniso_U_13
    _atom_site_aniso_U_23
    F1 0.131(2) 0.0469(11) 0.0617(12) -0.0124(11) -0.0017(12) -0.0287(9)
    F2 0.0740(13) 0.0940(15) 0.0507(10) -0.0281(11) 0.0205(9) -0.0414(10)
    F3 0.0649(12) 0.1233(19) 0.0777(14) -0.0174(12) -0.0104(10) -0.0676(14)
    N1 0.0551(13) 0.0378(11) 0.0265(10) -0.0127(10) 0.0002(9) -0.0058(9)
    N2 0.0466(12) 0.0319(10) 0.0273(10) -0.0068(9) -0.0029(9) -0.0071(8)
    C1 0.0396(13) 0.0364(13) 0.0318(12) -0.0081(10) -0.0015(10) -0.0118(10)
    C2 0.0442(14) 0.0383(13) 0.0316(12) -0.0115(11) -0.0005(10) -0.0112(10)
    C3 0.068(2) 0.0385(14) 0.0502(17) -0.0166(14) -0.0008(14) -0.0149(13)
    C4 0.076(2) 0.0521(18) 0.065(2) -0.0212(16) 0.0012(17) -0.0337(16)
    C5 0.076(2) 0.068(2) 0.0453(16) -0.0156(17) -0.0024(15) -0.0339(16)
    C6 0.0646(18) 0.0515(16) 0.0323(13) -0.0109(14) -0.0049(12) -0.0149(12)
    C7 0.0389(13) 0.0394(13) 0.0291(12) -0.0098(10) 0.0010(10) -0.0111(10)
    C8 0.0560(17) 0.0536(16) 0.0374(14) -0.0143(13) 0.0025(12) -0.0219(13)
    Cl1 0.0500(4) 0.0392(3) 0.0302(3) -0.0106(3) -0.0028(2) -0.0079(2)
    O1 0.0636(13) 0.0512(12) 0.0351(10) -0.0059(10) 0.0047(9) -0.0067(9)
    O2 0.0965(18) 0.0503(13) 0.0569(14) -0.0310(12) 0.0130(13) -0.0178(11)
    O3 0.091(2) 0.158(3) 0.0524(14) -0.057(2) -0.0063(14) -0.0410(17)
    O4 0.0728(16) 0.0586(15) 0.0820(18) 0.0036(12) 0.0105(14) -0.0207(13)
_geom_special_details
;
 All esds (except the esd in the dihedral angle between two l.s. planes)
 are estimated using the full covariance matrix.  The cell esds are taken
 into account individually in the estimation of esds in distances, angles
 and torsion angles; correlations between esds in cell parameters are only
 used when they are defined by crystal symmetry.  An approximate (isotropic)
 treatment of cell esds is used for estimating esds involving l.s. planes.
;
loop_
    _geom_bond_atom_site_label_1
    _geom_bond_atom_site_label_2
    _geom_bond_site_symmetry_2
    _geom_bond_distance
    _geom_bond_publ_flag
    F1 C8 . 1.312(4) ?
    F2 C8 . 1.317(3) ?
    F3 C8 . 1.328(4) ?
    N1 C7 . 1.318(3) ?
    N1 C2 . 1.382(3) ?
    N1 H1A . 0.86 ?
    N2 C7 . 1.318(3) ?
    N2 C1 . 1.385(3) ?
    N2 H2A . 0.86 ?
    C1 C2 . 1.385(3) ?
    C1 C6 . 1.393(4) ?
    C2 C3 . 1.395(4) ?
    C3 C4 . 1.363(4) ?
    C3 H3 . 0.9300 ?
    C4 C5 . 1.397(5) ?
    C4 H4 . 0.9300 ?
    C5 C6 . 1.362(4) ?
    C5 H5 . 0.9300 ?
    C6 H6 . 0.9300 ?
    C7 C8 . 1.495(4) ?
    Cl1 O3 . 1.412(3) ?
    Cl1 O4 . 1.420(3) ?
    Cl1 O1 . 1.434(2) ?
    Cl1 O2 . 1.439(2) ?
loop_
    _geom_angle_atom_site_label_1
    _geom_angle_atom_site_label_2
    _geom_angle_atom_site_label_3
    _geom_angle_site_symmetry_1
    _geom_angle_site_symmetry_3
    _geom_angle
    _geom_angle_publ_flag
    C7 N1 C2 . . 108.6(2) ?
    C7 N1 H1A . . 125.7 ?
    C2 N1 H1A . . 125.8 ?
    C7 N2 C1 . . 108.5(2) ?
    C7 N2 H2A . . 125.8 ?
    C1 N2 H2A . . 125.7 ?
    N2 C1 C2 . . 106.3(2) ?
    N2 C1 C6 . . 131.7(2) ?
    C2 C1 C6 . . 121.9(3) ?
    N1 C2 C1 . . 106.3(2) ?
    N1 C2 C3 . . 132.0(2) ?
    C1 C2 C3 . . 121.6(3) ?
    C4 C3 C2 . . 116.0(3) ?
    C4 C3 H3 . . 122.0 ?
    C2 C3 H3 . . 122.0 ?
    C3 C4 C5 . . 122.2(3) ?
    C3 C4 H4 . . 118.9 ?
    C5 C4 H4 . . 118.9 ?
    C6 C5 C4 . . 122.4(3) ?
    C6 C5 H5 . . 118.8 ?
    C4 C5 H5 . . 118.8 ?
    C5 C6 C1 . . 115.8(3) ?
    C5 C6 H6 . . 122.1 ?
    C1 C6 H6 . . 122.1 ?
    N2 C7 N1 . . 110.3(2) ?
    N2 C7 C8 . . 125.6(2) ?
    N1 C7 C8 . . 124.1(2) ?
    F1 C8 F2 . . 108.7(3) ?
    F1 C8 F3 . . 108.6(3) ?
    F2 C8 F3 . . 106.2(2) ?
    F1 C8 C7 . . 110.7(2) ?
    F2 C8 C7 . . 111.0(2) ?
    F3 C8 C7 . . 111.4(2) ?
    O3 Cl1 O4 . . 110.0(2) ?
    O3 Cl1 O1 . . 110.25(16) ?
    O4 Cl1 O1 . . 109.06(15) ?
    O3 Cl1 O2 . . 109.08(18) ?
    O4 Cl1 O2 . . 107.71(17) ?
    O1 Cl1 O2 . . 110.65(15) ?
loop_
    _geom_torsion_atom_site_label_1
    _geom_torsion_atom_site_label_2
    _geom_torsion_atom_site_label_3
    _geom_torsion_atom_site_label_4
    _geom_torsion_site_symmetry_1
    _geom_torsion_site_symmetry_2
    _geom_torsion_site_symmetry_3
    _geom_torsion_site_symmetry_4
    _geom_torsion
    _geom_torsion_publ_flag
    C7 N2 C1 C2 . . . . 0.7(3) ?
    C7 N2 C1 C6 . . . . -178.2(3) ?
    C7 N1 C2 C1 . . . . 0.2(3) ?
    C7 N1 C2 C3 . . . . 179.0(3) ?
    N2 C1 C2 N1 . . . . -0.5(3) ?
    C6 C1 C2 N1 . . . . 178.5(3) ?
    N2 C1 C2 C3 . . . . -179.4(2) ?
    C6 C1 C2 C3 . . . . -0.5(4) ?
    N1 C2 C3 C4 . . . . -178.0(3) ?
    C1 C2 C3 C4 . . . . 0.6(4) ?
    C2 C3 C4 C5 . . . . -0.2(5) ?
    C3 C4 C5 C6 . . . . -0.2(6) ?
    C4 C5 C6 C1 . . . . 0.3(5) ?
    N2 C1 C6 C5 . . . . 178.7(3) ?
    C2 C1 C6 C5 . . . . 0.0(4) ?
    C1 N2 C7 N1 . . . . -0.6(3) ?
    C1 N2 C7 C8 . . . . 178.0(2) ?
    C2 N1 C7 N2 . . . . 0.2(3) ?
    C2 N1 C7 C8 . . . . -178.4(2) ?
    N2 C7 C8 F1 . . . . -9.0(4) ?
    N1 C7 C8 F1 . . . . 169.4(3) ?
    N2 C7 C8 F2 . . . . -129.8(3) ?
    N1 C7 C8 F2 . . . . 48.6(4) ?
    N2 C7 C8 F3 . . . . 112.1(3) ?
    N1 C7 C8 F3 . . . . -69.5(3) ?
loop_
    _geom_hbond_atom_site_label_D
    _geom_hbond_atom_site_label_H
    _geom_hbond_atom_site_label_A
    _geom_hbond_site_symmetry_A
    _geom_hbond_distance_DH
    _geom_hbond_distance_HA
    _geom_hbond_distance_DA
    _geom_hbond_angle_DHA
    N1 H1A O2 . 0.86 2.05 2.891(3) 164
    N1 H1A O3 . 0.86 2.59 3.254(4) 135
    N2 H2A O1 1_546 0.86 1.98 2.822(3) 167
_iucr_refine_instructions_details
;
TITL I         P -1         R = 0.06
CELL  0.71073    7.6274    9.0614    9.3838    61.800    81.980    75.850
ZERR 2           0.0015    0.0018    0.0019     0.030     0.030     0.030
LATT   1
SFAC  C  H Cl  F  N  O
UNIT    16   12   2   6   4   8
TEMP    20
omit 2 0 0
L.S. 5
FMAP 2
PLAN 20
ACTA 50
BOND $H
mpla 15  c1 c2 c3 c4 c5 c6 n1 c7 n2 h3 h4 h5 h6 h1a h2a c8
conf
eqiv $1  x, -1+y, 1+z
htab n1 o2
htab n1 o3
htab n2 o1_$1
WGHT    0.063600    0.384000
FVAR       0.42612
F1    4    0.328674    0.029491    0.148749    11.00000    0.13068    0.04689 =
         0.06165   -0.02870   -0.00174   -0.01244
F2    4    0.402708    0.247052   -0.056368    11.00000    0.07400    0.09399 =
         0.05073   -0.04142    0.02049   -0.02809
F3    4    0.126941    0.230468   -0.009385    11.00000    0.06495    0.12331 =
         0.07770   -0.06764   -0.01036   -0.01736
N1    5    0.244668    0.451663    0.105196    11.00000    0.05511    0.03783 =
         0.02652   -0.00581    0.00015   -0.01267
AFIX   3
H1A   2    0.237468    0.524863    0.004496    11.00000   -1.20000
AFIX   0
N2    5    0.269524    0.209875    0.322629    11.00000    0.04664    0.03190 =
         0.02726   -0.00711   -0.00289   -0.00684
AFIX   3
H2A   2    0.280224    0.101977    0.385229    11.00000   -1.20000
AFIX   0
C1    1    0.254752    0.334319    0.372101    11.00000    0.03964    0.03643 =
         0.03183   -0.01184   -0.00146   -0.00810
C2    1    0.237802    0.489159    0.232796    11.00000    0.04425    0.03826 =
         0.03159   -0.01119   -0.00054   -0.01151
C3    1    0.221443    0.643155    0.238358    11.00000    0.06804    0.03846 =
         0.05016   -0.01492   -0.00077   -0.01656
AFIX  43
H3    2    0.208988    0.747589    0.145348    11.00000   -1.20000
AFIX   0
C4    1    0.224812    0.631320    0.388252    11.00000    0.07613    0.05206 =
         0.06501   -0.03366    0.00116   -0.02122
AFIX  43
H4    2    0.214765    0.730774    0.397611    11.00000   -1.20000
AFIX   0
C5    1    0.242858    0.474759    0.528366    11.00000    0.07572    0.06770 =
         0.04529   -0.03386   -0.00240   -0.01562
AFIX  43
H5    2    0.244805    0.473707    0.627719    11.00000   -1.20000
AFIX   0
C6    1    0.257703    0.323656    0.524844    11.00000    0.06457    0.05155 =
         0.03227   -0.01492   -0.00485   -0.01087
AFIX  43
H6    2    0.269095    0.219854    0.618521    11.00000   -1.20000
AFIX   0
C7    1    0.263891    0.284844    0.163579    11.00000    0.03890    0.03938 =
         0.02914   -0.01106    0.00096   -0.00978
C8    1    0.281210    0.195717    0.061395    11.00000    0.05599    0.05358 =
         0.03743   -0.02189    0.00249   -0.01430
CL1   3    0.217877    0.831655   -0.289773    11.00000    0.04997    0.03925 =
         0.03023   -0.00793   -0.00276   -0.01062
O1    6    0.324434    0.866097   -0.436396    11.00000    0.06364    0.05116 =
         0.03508   -0.00673    0.00473   -0.00593
O2    6    0.158861    0.672987   -0.231016    11.00000    0.09649    0.05030 =
         0.05692   -0.01779    0.01299   -0.03104
O3    6    0.319651    0.821961   -0.169906    11.00000    0.09099    0.15771 =
         0.05238   -0.04104   -0.00632   -0.05743
O4    6    0.061185    0.964134   -0.321791    11.00000    0.07281    0.05863 =
         0.08199   -0.02069    0.01046    0.00359
HKLF 4
REM  I         P -1         R = 0.06
REM R1 =  0.0512 for   1980 Fo > 4sig(Fo)  and  0.0686 for all   2535 data
REM    163 parameters refined using      0 restraints
END
;
data_global
_journal_date_recd_electronic     2011-09-14
_journal_date_accepted     2011-09-25
_journal_name_full     'Acta Crystallographica, Section E'
_journal_year     2011
_journal_volume     67
_journal_issue     11
_journal_page_first     o2821
_journal_page_last     o2821
_journal_paper_category     QO
_journal_coeditor_code     GO2027
_publ_contact_author_name     'Ming-Liang Liu'
_publ_contact_author_address
;
College of Chemistry and Chemical Engineering, Southeast University,
Nanjing 210096, People's Republic of China
;
_publ_contact_author_email     'jgsdxlml@163.com'
_publ_contact_author_fax     ?
_publ_contact_author_phone     ?
_publ_section_title
;
2-Trifluoromethyl-1<i>H</i>-benzimidazol-3-ium perchlorate
;
loop_
    _publ_author_name
    _publ_author_footnote
    _publ_author_address
    'Liu, Ming-Liang' .
;
College of Chemistry and Chemical Engineering, Southeast University,
Nanjing 210096, People's Republic of China
;
