# Supplementary material for: 2-Trifluoro­methyl-1H-benzimidazol-3-ium perchlorate
Source: Acta Crystallogr Sect E Struct Rep Online. 2011 Oct 5;67(Pt 11):o2821. doi: 10.1107/S1600536811039298 (PMC3247562; doi:10.1107/S1600536811039298)
Supplement: Supplementary file 2 [file e-67-o2821-Isup2.hkl]

# 
# h,k,l, Fc-squared, Fo-squared, sigma(Fo-squared) and status flag 
# 
data_I
_shelx_title ' I         P -1         R = 0.06' 
_shelx_refln_list_code          4 
_shelx_F_calc_maximum       76.05 
_exptl_crystal_F_000       288.00 
_reflns_d_resolution_high  0.7700 
 
loop_ 
 _symmetry_equiv_pos_as_xyz 
 'x, y, z' 
 '-x, -y, -z' 
 
_cell_length_a     7.6274 
_cell_length_b     9.0614 
_cell_length_c     9.3838 
_cell_angle_alpha  61.800 
_cell_angle_beta   81.980 
_cell_angle_gamma  75.850 
 
_shelx_F_squared_multiplier     1.000 
 
loop_ 
 _refln_index_h 
 _refln_index_k 
 _refln_index_l 
 _refln_F_squared_calc 
 _refln_F_squared_meas 
 _refln_F_squared_sigma 
 _refln_observed_status 
   3   0   0       19.65       34.73      4.27 o 
   4   0   0      913.12      927.04     12.95 o 
   5   0   0        6.31        4.87      0.89 o 
   6   0   0      258.19      257.29      6.33 o 
   7   0   0       15.04       12.35      2.74 o 
   8   0   0       27.22       26.11      2.42 o 
   9   0   0        5.51        3.84      1.54 o 
  -9   1   0       12.21       13.03      2.27 o 
  -8   1   0       12.02       15.90      3.52 o 
  -7   1   0      107.02      111.40      4.16 o 
  -6   1   0       41.01       41.51      2.24 o 
  -5   1   0        0.26        1.24      0.33 o 
  -4   1   0       21.43       33.06      1.45 o 
  -3   1   0      916.35      785.37      6.63 o 
  -2   1   0       24.84       40.64      0.57 o 
  -1   1   0        1.19        4.38      0.39 o 
   1   1   0      100.59       79.05      0.97 o 
   2   1   0     2126.70     2111.31     13.38 o 
   3   1   0      351.58      377.44      4.93 o 
   4   1   0      815.08      717.26     44.64 o 
   5   1   0      271.81      270.67      4.16 o 
   6   1   0      575.82      581.86      8.79 o 
   7   1   0       82.27       69.87      2.24 o 
   8   1   0      236.41      230.38      5.49 o 
   9   1   0       11.40        6.00      2.81 o 
  -9   2   0        0.01       -0.30      1.25 o 
  -8   2   0        3.21        6.37      2.48 o 
  -7   2   0        5.65        4.80      1.68 o 
  -6   2   0        9.17       15.95      3.22 o 
  -5   2   0       85.90       80.20      2.65 o 
  -4   2   0        3.91        8.82      0.96 o 
  -3   2   0      609.29      560.85      8.49 o 
  -2   2   0      851.64      806.98     18.86 o 
  -1   2   0      327.87      326.27      1.64 o 
   0   2   0     1895.29     1907.62     17.07 o 
   1   2   0     1133.00     1125.27     13.56 o 
   2   2   0      124.40      124.43      1.37 o 
   3   2   0       40.45       60.97      4.87 o 
   4   2   0      139.06      148.68      5.42 o 
   5   2   0       71.82       88.68      5.07 o 
   6   2   0       74.43       84.32      2.07 o 
   7   2   0       44.37       41.79      2.33 o 
   8   2   0       40.88       46.37      2.34 o 
   9   2   0        1.87       -1.08      1.11 o 
  -8   3   0        2.43        2.76      1.34 o 
  -7   3   0       19.49       20.29      2.09 o 
  -6   3   0       11.32       12.15      1.67 o 
  -5   3   0       33.47       38.97      2.25 o 
  -4   3   0      134.31      151.66      4.20 o 
  -3   3   0       25.44       21.85      1.24 o 
  -2   3   0      431.15      415.83      7.01 o 
  -1   3   0      102.04      133.63      4.02 o 
   0   3   0      269.57      254.94      2.70 o 
   1   3   0      971.07      957.07     11.01 o 
   2   3   0      691.27      608.29      5.80 o 
   3   3   0       55.12       46.88      1.04 o 
   4   3   0       91.75       88.22      2.87 o 
   5   3   0        0.03       -0.22      0.32 o 
   6   3   0        1.25        1.44      1.01 o 
   7   3   0        2.87        5.64      0.74 o 
   8   3   0       13.08       20.32      2.24 o 
   9   3   0       21.37       20.57      2.28 o 
  -8   4   0        1.17        1.08      1.37 o 
  -7   4   0        5.54        8.89      2.08 o 
  -6   4   0        0.17        3.97      2.20 o 
  -5   4   0        7.51       10.43      1.58 o 
  -4   4   0       38.11       36.41      3.03 o 
  -3   4   0       21.82       24.63      1.71 o 
  -2   4   0       13.10       15.58      1.40 o 
  -1   4   0       15.15       14.83      0.55 o 
   0   4   0      137.73      149.69      2.28 o 
   1   4   0       58.08       42.01      2.39 o 
   2   4   0      549.97      487.97      5.59 o 
   3   4   0      336.07      309.13     12.16 o 
   4   4   0       27.19       25.66      1.27 o 
   5   4   0       26.20       33.09      1.49 o 
   6   4   0      145.48      138.16      6.88 o 
   7   4   0       21.68       21.81      2.02 o 
   8   4   0       65.67       71.54      3.72 o 
   9   4   0        4.69        4.34      2.70 o 
  -7   5   0        4.35        5.95      2.12 o 
  -6   5   0       11.69       12.22      2.22 o 
  -5   5   0        3.44        5.11      1.62 o 
  -4   5   0       42.21       33.64      2.41 o 
  -3   5   0      125.00      124.19      3.92 o 
  -2   5   0       10.57       15.75      1.71 o 
  -1   5   0     1131.01     1161.59     14.36 o 
   0   5   0       70.42       64.71      2.74 o 
   1   5   0     1554.15     1629.30     18.31 o 
   2   5   0        0.06        2.83      0.90 o 
   3   5   0      327.03      351.38      7.84 o 
   4   5   0      101.43       89.26      3.34 o 
   5   5   0        1.07        2.86      0.51 o 
   6   5   0       26.52       27.05      3.14 o 
   7   5   0        0.01        2.55      1.82 o 
   8   5   0        3.93        4.55      3.88 o 
   9   5   0        2.77        0.97      1.42 o 
  -6   6   0       30.97       28.69      2.77 o 
  -5   6   0        2.51        2.21      1.22 o 
  -4   6   0      137.49      143.10      6.91 o 
  -3   6   0        0.71        6.30      3.58 o 
  -2   6   0      597.55      589.91     17.51 o 
  -1   6   0        6.09        5.85      1.28 o 
   0   6   0      585.48      564.72     11.77 o 
   1   6   0       36.95       38.04      1.72 o 
   2   6   0      242.00      243.38      4.51 o 
   3   6   0      148.30      148.47      3.97 o 
   4   6   0       59.73       63.95      3.98 o 
   5   6   0      209.23      211.84      6.61 o 
   6   6   0       11.66       15.40      2.31 o 
   7   6   0       87.86       86.18      4.91 o 
   8   6   0        3.06        2.39      1.43 o 
  -5   7   0        1.05        1.85      1.47 o 
  -4   7   0        5.33        7.83      1.81 o 
  -3   7   0        8.23       10.82      2.31 o 
  -2   7   0       26.29       30.27      2.81 o 
  -1   7   0        0.07       -0.33      1.43 o 
   0   7   0        5.03        5.32      0.86 o 
   1   7   0        6.78        7.65      0.99 o 
   2   7   0      122.70      120.74      3.39 o 
   3   7   0       89.09       86.62      2.70 o 
   4   7   0      112.01      102.36      4.14 o 
   5   7   0       10.75       12.03      2.97 o 
   6   7   0       58.07       58.74      4.04 o 
   7   7   0        1.84        2.25      1.43 o 
   8   7   0       11.96       12.07      2.34 o 
  -4   8   0        4.17        5.06      2.05 o 
  -3   8   0       35.53       33.36      2.71 o 
  -2   8   0        1.99        2.35      1.39 o 
  -1   8   0       87.28       85.44      5.70 o 
   0   8   0       17.77       17.32      2.28 o 
   1   8   0       37.88       39.18      1.92 o 
   2   8   0       53.96       53.89      3.04 o 
   3   8   0       25.54       17.89      2.75 o 
   4   8   0       28.04       28.34      2.49 o 
   5   8   0       54.20       54.13      3.41 o 
   6   8   0       12.90       16.03      3.69 o 
   7   8   0       11.84       15.28      2.30 o 
  -3   9   0        6.78        5.72      1.92 o 
  -2   9   0        0.97        0.14      0.99 o 
  -1   9   0        6.18        8.74      2.04 o 
   0   9   0        2.95        5.76      1.55 o 
   1   9   0        0.42        3.57      4.02 o 
   2   9   0        5.07        9.04      1.85 o 
   3   9   0        0.08        0.28      0.99 o 
   4   9   0        0.72        0.94      2.34 o 
   5   9   0        4.09        2.81      1.73 o 
   6   9   0        0.03        1.36      2.01 o 
   0  10   0        6.68        8.56      2.26 o 
   1  10   0       23.29       19.61      4.35 o 
   2  10   0        1.83        1.65      2.31 o 
   3  10   0       34.47       37.55      8.70 o 
   4  10   0        2.45        4.67      2.97 o 
  -5  -9   1       21.28       19.47      3.25 o 
  -4  -9   1       18.35       20.13      2.83 o 
  -3  -9   1       20.03       19.15      2.39 o 
  -2  -9   1       20.79       16.44      2.07 o 
  -1  -9   1        8.89        8.15      2.59 o 
   0  -9   1        0.91       -1.44      1.44 o 
   1  -9   1        3.04        1.07      1.46 o 
   2  -9   1        0.07       -0.08      1.19 o 
  -7  -8   1        8.43       10.31      2.66 o 
  -6  -8   1        3.18        1.94      1.46 o 
  -5  -8   1       13.18       12.79      3.00 o 
  -4  -8   1       15.40       15.77      2.42 o 
  -3  -8   1        2.80        3.77      2.40 o 
  -2  -8   1        9.46        7.93      1.40 o 
  -1  -8   1        0.32        1.38      1.23 o 
   0  -8   1       22.97       23.37      2.35 o 
   1  -8   1        4.70        5.64      1.57 o 
   2  -8   1       23.48       24.13      2.62 o 
   3  -8   1        5.20        2.68      2.04 o 
  -7  -7   1        7.58        9.19      2.05 o 
  -6  -7   1       84.72       84.81      5.20 o 
  -5  -7   1        0.41        0.55      1.05 o 
  -4  -7   1      118.10      114.89      7.13 o 
  -3  -7   1       11.11        9.89      1.83 o 
  -2  -7   1      256.01      248.13      7.07 o 
  -1  -7   1       19.93       20.51      1.92 o 
   0  -7   1      302.19      296.88     10.42 o 
   1  -7   1       92.37       88.02      3.94 o 
   2  -7   1       63.67       60.69      3.50 o 
   3  -7   1       52.55       55.62      3.27 o 
   4  -7   1       21.44       18.23      2.18 o 
   5  -7   1       19.93       22.24      6.00 o 
  -8  -6   1        0.78        0.80      1.96 o 
  -7  -6   1        0.10        1.12      1.26 o 
  -6  -6   1        2.47        5.61      2.40 o 
  -5  -6   1       28.06       30.81      4.24 o 
  -4  -6   1        0.94        3.23      2.89 o 
  -3  -6   1       73.55       79.76      2.23 o 
  -2  -6   1        0.13        0.28      1.93 o 
  -1  -6   1       67.17       77.29      2.29 o 
   0  -6   1       75.64       77.10      2.26 o 
   1  -6   1       50.72       50.81      1.73 o 
   2  -6   1      212.72      205.87      6.64 o 
   3  -6   1        7.75       11.29      1.95 o 
   4  -6   1       57.04       47.27      3.44 o 
   5  -6   1        3.46        5.83      1.65 o 
   6  -6   1       23.22       19.36      2.96 o 
  -9  -5   1       12.04        9.23      2.95 o 
  -8  -5   1        3.47        3.04      1.67 o 
  -7  -5   1       75.37       79.64      4.46 o 
  -6  -5   1       18.46       19.86      2.14 o 
  -5  -5   1      275.74      265.32     18.17 o 
  -4  -5   1        5.86        4.32      1.18 o 
  -3  -5   1      158.71      141.39      5.90 o 
  -2  -5   1        0.03        0.53      0.61 o 
  -1  -5   1      117.74      122.58      3.10 o 
   0  -5   1        7.38        8.36      0.76 o 
   1  -5   1       21.06       27.14      1.74 o 
   2  -5   1       28.55       26.40      1.91 o 
   3  -5   1       50.24       46.19      3.74 o 
   4  -5   1       11.73        6.88      1.66 o 
   5  -5   1        0.01        4.64      4.27 o 
   6  -5   1        4.13        7.30      1.74 o 
   7  -5   1        0.59        5.58      4.54 o 
  -9  -4   1        2.35        0.94      1.35 o 
  -8  -4   1        0.02        2.28      1.48 o 
  -7  -4   1        8.82        9.00      1.76 o 
  -6  -4   1        1.66        1.48      0.93 o 
  -5  -4   1        1.66        2.92      4.21 o 
  -4  -4   1      368.37      352.13      7.42 o 
  -3  -4   1      165.74      164.58      3.34 o 
  -2  -4   1       89.30       63.99      1.46 o 
  -1  -4   1      468.72      484.91      7.80 o 
   0  -4   1      197.76      234.46      4.87 o 
   1  -4   1      622.50      652.66      7.26 o 
   2  -4   1       50.47       51.92      2.45 o 
   3  -4   1      477.65      489.69     17.71 o 
   4  -4   1       46.23       53.48      3.69 o 
   5  -4   1       70.98       78.13      3.99 o 
   6  -4   1        2.83        3.92      2.92 o 
   7  -4   1       27.27       31.47      3.19 o 
  -9  -3   1        0.14       -1.11      1.11 o 
  -8  -3   1       42.36       50.84      4.63 o 
  -7  -3   1       43.60       39.62      2.49 o 
  -6  -3   1      117.67      126.13      4.37 o 
  -5  -3   1       23.20       25.62      1.60 o 
  -4  -3   1      446.38      451.48      9.31 o 
  -3  -3   1        0.34        0.57      0.29 o 
  -2  -3   1        0.30        2.14      0.44 o 
  -1  -3   1      270.04      236.85      3.88 o 
   0  -3   1        0.85        2.19      1.27 o 
   1  -3   1      707.34      697.78      6.62 o 
   2  -3   1      134.65      130.54      2.85 o 
   3  -3   1      181.20      194.13      8.29 o 
   4  -3   1        8.16        4.95      1.14 o 
   5  -3   1        0.97       -0.30      1.02 o 
   6  -3   1        0.05        1.38      1.08 o 
   7  -3   1        1.00        0.24      1.05 o 
   8  -3   1        0.34        0.03      0.98 o 
  -9  -2   1       15.41       16.21      2.16 o 
  -8  -2   1       38.69       43.97      2.82 o 
  -7  -2   1      104.79      112.15      7.33 o 
  -6  -2   1       35.81       33.50      1.13 o 
  -5  -2   1        0.27        0.21      0.29 o 
  -4  -2   1       90.29       86.18      2.56 o 
  -3  -2   1       53.11       52.79      5.84 o 
  -2  -2   1     1729.34     1604.58      9.64 o 
  -1  -2   1       24.34       24.29      0.83 o 
   0  -2   1      551.33      569.34      9.88 o 
   1  -2   1       28.68       14.69      1.07 o 
   2  -2   1      934.69      885.05     12.27 o 
   3  -2   1       63.34       46.33      3.80 o 
   4  -2   1      991.89      998.03     16.46 o 
   5  -2   1      102.88      110.13      3.60 o 
   6  -2   1       35.42       34.97      2.22 o 
   7  -2   1       60.66       62.19      5.78 o 
   8  -2   1        2.78        2.95      2.09 o 
  -9  -1   1        0.22       -0.99      1.71 o 
  -8  -1   1       39.57       39.60      1.99 o 
  -7  -1   1       19.33       16.34      1.24 o 
  -6  -1   1      124.65      133.92      4.24 o 
  -5  -1   1      177.86      195.07      4.04 o 
  -4  -1   1      477.91      518.39      7.83 o 
  -3  -1   1       14.07       22.78      1.93 o 
  -2  -1   1     4112.29     4367.35     39.74 o 
  -1  -1   1     3611.55     3742.93     30.13 o 
   0  -1   1     4946.20     5120.60     35.73 o 
   1  -1   1     2982.33     3036.29     14.23 o 
   2  -1   1     1154.84     1154.66      7.95 o 
   3  -1   1        0.09        0.32      0.30 o 
   4  -1   1       53.30       53.17      1.34 o 
   5  -1   1       44.49       39.58      1.06 o 
   6  -1   1       13.04       19.60      3.03 o 
   7  -1   1        9.64        9.54      1.98 o 
   8  -1   1        3.80        6.30      3.00 o 
   9  -1   1        0.00        0.20      1.15 o 
  -9   0   1        5.48        2.20      1.87 o 
  -8   0   1       24.62       26.32      1.92 o 
  -7   0   1        1.92        3.32      1.66 o 
  -6   0   1       52.08       49.54      1.94 o 
  -5   0   1       60.52       71.83      2.50 o 
  -4   0   1      183.58      197.29      2.80 o 
  -3   0   1      867.30      968.62      8.54 o 
  -2   0   1        4.58        7.60      0.49 o 
  -1   0   1        6.35       12.58      0.37 o 
   1   0   1      354.52      328.95      3.45 o 
   2   0   1     1265.90     1212.23      8.49 o 
   3   0   1      657.61      749.30      9.03 o 
   4   0   1      770.57      716.45      8.85 o 
   5   0   1      128.83      142.78      3.10 o 
   6   0   1       91.54       97.99      3.68 o 
   7   0   1      135.11      128.20      4.57 o 
   8   0   1       10.41       10.13      2.26 o 
   9   0   1       20.88       15.63      2.56 o 
  -9   1   1        5.89       10.35      3.19 o 
  -8   1   1        9.70       13.10      3.97 o 
  -7   1   1       22.72       21.49      2.11 o 
  -6   1   1       24.14       26.43      1.47 o 
  -5   1   1      241.54      216.48      3.46 o 
  -4   1   1      177.04      160.92      2.63 o 
  -3   1   1      697.24      647.87      6.21 o 
  -2   1   1      339.65      319.60      2.88 o 
  -1   1   1      337.75      305.34      5.81 o 
   1   1   1       19.13       11.99      0.39 o 
   2   1   1     2610.83     2634.51     21.26 o 
   3   1   1     1300.27     1440.90     11.66 o 
   4   1   1      176.09      159.87      2.87 o 
   5   1   1      429.10      478.43     10.87 o 
   6   1   1      107.86      126.53      2.90 o 
   7   1   1        2.15        6.63      0.97 o 
   8   1   1       14.33       19.61      1.53 o 
   9   1   1        0.06       -0.39      1.03 o 
  -9   2   1        4.41        3.80      2.59 o 
  -8   2   1        4.75        6.68      3.74 o 
  -7   2   1       16.43       18.23      2.10 o 
  -6   2   1       36.81       38.54      2.55 o 
  -5   2   1       83.67       74.71      3.76 o 
  -4   2   1       10.18        8.55      0.62 o 
  -3   2   1       58.53       44.47      0.82 o 
  -2   2   1        0.40        4.09      1.07 o 
  -1   2   1     1615.91     1623.97     23.71 o 
   0   2   1     4419.55     4293.64     30.86 o 
   1   2   1     2520.09     2561.25     15.52 o 
   2   2   1      625.34      638.87     18.60 o 
   3   2   1       23.33       24.04      2.04 o 
   4   2   1       99.13       85.59      1.57 o 
   5   2   1       11.02        8.84      0.72 o 
   6   2   1        5.15        5.34      0.77 o 
   7   2   1       11.66       17.17      1.30 o 
   8   2   1       51.86       63.12      2.50 o 
   9   2   1        5.77        5.35      1.40 o 
  -8   3   1       28.83       31.96      3.19 o 
  -7   3   1        2.03        5.05      1.49 o 
  -6   3   1       94.68      102.04      3.97 o 
  -5   3   1       16.79       20.15      1.56 o 
  -4   3   1        3.49        5.89      2.12 o 
  -3   3   1      715.98      705.63     11.43 o 
  -2   3   1      564.31      509.79      3.85 o 
  -1   3   1      314.35      311.08      2.93 o 
   0   3   1      107.45      117.36      1.62 o 
   1   3   1     1358.83     1327.51     10.69 o 
   2   3   1       79.16       81.24      1.69 o 
   3   3   1     1292.94     1351.47     16.21 o 
   4   3   1        1.29        1.96      1.43 o 
   5   3   1       15.08       21.01      1.21 o 
   6   3   1       52.38       62.62      2.16 o 
   7   3   1       22.79       25.04      1.46 o 
   8   3   1       63.60       77.74      4.19 o 
   9   3   1        3.83        9.67      2.12 o 
  -8   4   1        0.16       -0.24      1.11 o 
  -7   4   1        3.56        8.32      1.75 o 
  -6   4   1        5.10       11.27      5.18 o 
  -5   4   1       15.04       13.80      1.61 o 
  -4   4   1       91.54      111.03      4.05 o 
  -3   4   1       39.60       38.51      2.48 o 
  -2   4   1     1182.79     1177.07      8.79 o 
  -1   4   1       26.39       19.23      0.64 o 
   0   4   1     1720.05     1711.38     15.44 o 
   1   4   1      453.26      446.36      6.70 o 
   2   4   1      599.56      538.23      6.01 o 
   3   4   1       51.33       63.31      6.31 o 
   4   4   1       10.66       12.73      0.74 o 
   5   4   1      119.33      110.76      2.36 o 
   6   4   1       32.57       35.82      1.35 o 
   7   4   1       67.46       66.35      2.21 o 
   8   4   1        5.73        5.45      1.35 o 
   9   4   1       26.84       31.88      2.84 o 
  -7   5   1        0.85        0.10      1.18 o 
  -6   5   1        7.07       11.34      1.71 o 
  -5   5   1        0.67        0.61      1.09 o 
  -4   5   1        6.24        9.45      2.31 o 
  -3   5   1       19.46       26.41      1.91 o 
  -2   5   1      156.20      158.68      4.29 o 
  -1   5   1        0.37       -0.25      0.29 o 
   0   5   1      149.92      138.62      2.48 o 
   1   5   1       79.94      104.97      2.18 o 
   2   5   1       40.81       31.43      1.28 o 
   3   5   1      245.45      221.20      5.11 o 
   4   5   1       67.83       73.58      1.81 o 
   5   5   1       38.19       34.36      1.26 o 
   6   5   1      125.36      119.12      2.91 o 
   7   5   1        5.25        7.66      2.04 o 
   8   5   1       50.15       49.22      3.33 o 
   9   5   1        0.48        3.78      3.91 o 
  -6   6   1        0.03       -1.34      1.34 o 
  -5   6   1        0.09        1.97      1.28 o 
  -4   6   1        6.00        5.27      1.45 o 
  -3   6   1        6.70       10.17      1.65 o 
  -2   6   1        6.19        7.83      1.43 o 
  -1   6   1       36.91       47.75      2.83 o 
   0   6   1      168.58      172.56      3.09 o 
   1   6   1       46.88       54.58      1.73 o 
   2   6   1       39.66       36.05      1.59 o 
   3   6   1      124.23      137.26      3.04 o 
   4   6   1       18.66       20.01      1.12 o 
   5   6   1        0.36        0.40      0.45 o 
   6   6   1       44.40       44.77      2.77 o 
   7   6   1        5.76       11.57      1.96 o 
   8   6   1       11.52       11.65      2.14 o 
   9   6   1        0.35       -0.73      1.40 o 
  -6   7   1        0.01        1.01      1.56 o 
  -5   7   1       20.27       20.80      3.74 o 
  -4   7   1        0.36        1.25      1.20 o 
  -3   7   1       53.04       50.90      3.17 o 
  -2   7   1       44.47       48.08      3.25 o 
  -1   7   1      139.40      152.39      5.55 o 
   0   7   1      392.93      390.49      6.45 o 
   1   7   1       58.26       59.95      2.58 o 
   2   7   1      124.13      134.26      5.20 o 
   3   7   1       16.53       21.27      1.49 o 
   4   7   1       28.65       31.80      1.67 o 
   5   7   1        0.71        0.24      0.62 o 
   6   7   1        4.29        9.05      3.03 o 
   7   7   1        0.24        1.38      1.39 o 
   8   7   1        0.42       -0.21      1.20 o 
  -4   8   1        7.21       10.87      2.18 o 
  -3   8   1       23.34       23.60      2.82 o 
  -2   8   1       36.63       35.82      2.66 o 
  -1   8   1       82.44       71.61      3.71 o 
   0   8   1       52.52       55.51      3.38 o 
   1   8   1      152.39      149.83      4.00 o 
   2   8   1        4.38        7.09      2.55 o 
   3   8   1       45.85       46.63      2.12 o 
   4   8   1        0.23        0.73      1.07 o 
   5   8   1       28.40       28.51      2.79 o 
   6   8   1       29.97       28.67      2.74 o 
   7   8   1       24.88       20.04      2.42 o 
   8   8   1       23.72       25.06      4.46 o 
  -3   9   1       29.43       37.18      3.44 o 
  -2   9   1        1.15        7.19      3.22 o 
  -1   9   1       60.04       63.37      6.53 o 
   0   9   1        1.13        2.00      1.35 o 
   1   9   1       36.17       37.57      2.05 o 
   2   9   1        2.64        3.58      1.09 o 
   3   9   1        0.23        0.14      0.76 o 
   4   9   1        6.56        4.45      1.45 o 
   5   9   1        0.00        0.53      1.13 o 
   6   9   1       20.13       23.81      3.03 o 
   7   9   1        0.12        1.10      1.76 o 
  -1  10   1        0.40        4.42      3.36 o 
   0  10   1        0.88       -0.35      1.27 o 
   1  10   1        0.29        1.05      1.93 o 
   2  10   1        2.76        3.38      1.54 o 
   3  10   1       13.10       14.20      2.30 o 
   4  10   1        3.71        4.05      1.74 o 
   5  10   1       12.31       17.80      2.71 o 
  -4  -9   2       37.41       38.91      3.89 o 
  -3  -9   2        0.61       -0.11      1.00 o 
  -2  -9   2       47.95       70.44      7.77 o 
  -1  -9   2        7.62       10.08      3.03 o 
   0  -9   2       24.14       26.21      4.19 o 
  -6  -8   2       10.46       11.87      2.40 o 
  -5  -8   2       30.70       25.81      2.88 o 
  -4  -8   2        3.81        7.24      1.89 o 
  -3  -8   2       25.65       22.63      4.85 o 
  -2  -8   2       12.84       12.60      1.92 o 
  -1  -8   2       22.98       16.66      1.98 o 
   0  -8   2        4.30        4.00      1.56 o 
   1  -8   2        3.06        0.80      1.32 o 
   2  -8   2        1.45        2.59      1.51 o 
   3  -8   2        1.67        5.14      2.04 o 
  -7  -7   2        0.04       -0.08      1.16 o 
  -6  -7   2        0.66        1.72      1.40 o 
  -5  -7   2        5.22        7.59      3.25 o 
  -4  -7   2        0.96        2.03      1.18 o 
  -3  -7   2       28.33       30.24      3.69 o 
  -2  -7   2       40.19       39.10      2.97 o 
  -1  -7   2       23.86       26.22      2.64 o 
   0  -7   2        0.88        1.78      0.74 o 
   1  -7   2        6.04        2.46      2.97 o 
   2  -7   2       12.34       11.50      2.10 o 
   3  -7   2        9.23        5.14      2.95 o 
   4  -7   2       12.72       13.26      2.48 o 
  -8  -6   2        8.71       10.81      2.73 o 
  -7  -6   2        9.76       10.30      2.28 o 
  -6  -6   2       70.08       66.17      6.77 o 
  -5  -6   2       61.04       68.23      6.39 o 
  -4  -6   2      107.33      105.47      4.54 o 
  -3  -6   2       94.74       87.31      4.24 o 
  -2  -6   2       76.06       71.57      2.46 o 
  -1  -6   2       21.28       24.01      1.43 o 
   0  -6   2      226.62      229.57      4.75 o 
   1  -6   2       59.16       52.32      4.73 o 
   2  -6   2       71.09       65.10      3.08 o 
   3  -6   2       65.13       64.41      3.51 o 
   4  -6   2       15.68       14.00      4.27 o 
   5  -6   2       17.27       16.32      2.57 o 
  -8  -5   2        1.11       -0.63      1.98 o 
  -7  -5   2        3.14        4.22      1.57 o 
  -6  -5   2       26.87       29.87      2.74 o 
  -5  -5   2        0.93        3.61      2.12 o 
  -4  -5   2       39.55       38.30      2.60 o 
  -3  -5   2      149.44      158.31      5.10 o 
  -2  -5   2        0.55       -0.94      1.18 o 
  -1  -5   2       82.84       90.33      3.13 o 
   0  -5   2       13.88       10.13      1.65 o 
   1  -5   2      116.45      122.12      2.49 o 
   2  -5   2      149.36      135.32      4.54 o 
   3  -5   2       53.88       53.02      3.00 o 
   4  -5   2       62.26       67.28      3.61 o 
   5  -5   2        8.55       10.47      2.73 o 
   6  -5   2       21.90       21.04      2.64 o 
  -9  -4   2        5.42        5.41      2.06 o 
  -8  -4   2       10.33       11.82      2.56 o 
  -7  -4   2       21.81       20.07      2.54 o 
  -6  -4   2        7.03        8.64      1.51 o 
  -5  -4   2      303.84      316.00      8.87 o 
  -4  -4   2        7.54       11.01      1.60 o 
  -3  -4   2      732.61      725.10     14.40 o 
  -2  -4   2       34.64       28.60      1.12 o 
  -1  -4   2      151.27      155.55      2.70 o 
   0  -4   2       93.70       99.97      2.06 o 
   1  -4   2      120.79      116.79      3.02 o 
   2  -4   2       69.20       61.91      2.69 o 
   3  -4   2        0.34       -0.03      0.66 o 
   4  -4   2        2.39        1.06      1.07 o 
   5  -4   2        2.96        1.10      0.97 o 
   6  -4   2        3.94        5.82      1.60 o 
   7  -4   2        0.01        1.83      1.45 o 
  -9  -3   2        4.21        2.13      1.57 o 
  -8  -3   2       30.27       28.41      2.78 o 
  -7  -3   2       11.21       10.36      1.89 o 
  -6  -3   2      181.93      186.97      5.84 o 
  -5  -3   2        1.65        3.19      1.76 o 
  -4  -3   2      477.61      497.83     10.16 o 
  -3  -3   2      287.41      296.94      6.12 o 
  -2  -3   2      770.97      772.43      7.38 o 
  -1  -3   2      196.54      219.73      2.86 o 
   0  -3   2       34.72       47.08      1.30 o 
   1  -3   2        4.09        4.22      1.27 o 
   2  -3   2       32.35       35.73      0.86 o 
   3  -3   2      558.43      562.45     10.72 o 
   4  -3   2       10.95       13.56      1.87 o 
   5  -3   2      266.77      263.66      7.79 o 
   6  -3   2        0.74        1.14      1.17 o 
   7  -3   2       30.13       29.93      2.92 o 
   8  -3   2        0.05        0.90      1.32 o 
  -9  -2   2        0.95        5.21      3.99 o 
  -8  -2   2        8.29       14.51      2.02 o 
  -7  -2   2        0.03        1.03      1.05 o 
  -6  -2   2        0.03        1.15      1.87 o 
  -5  -2   2       27.48       30.78      1.89 o 
  -4  -2   2      179.33      193.51      4.47 o 
  -3  -2   2       54.02       41.93      1.92 o 
  -2  -2   2      305.17      346.81      5.82 o 
  -1  -2   2      322.77      410.33      7.68 o 
   0  -2   2      665.46      729.70     25.58 o 
   1  -2   2      673.63      775.17     10.87 o 
   2  -2   2       80.44       99.19      1.41 o 
   3  -2   2       33.75       26.46      1.41 o 
   4  -2   2       32.40       31.90      1.92 o 
   5  -2   2        7.73       11.47      1.63 o 
   6  -2   2       36.99       43.36      2.43 o 
   7  -2   2        0.94        0.04      1.90 o 
   8  -2   2        7.63       12.03      2.07 o 
  -9  -1   2        3.14        2.86      2.09 o 
  -8  -1   2        1.96        2.64      1.35 o 
  -7  -1   2      109.07      107.28      4.10 o 
  -6  -1   2       13.45       14.05      0.91 o 
  -5  -1   2      154.92      140.51      7.50 o 
  -4  -1   2      246.72      242.91      4.90 o 
  -3  -1   2       79.08       78.75      3.74 o 
  -2  -1   2      401.10      437.20      6.09 o 
  -1  -1   2     1354.57     1415.51     15.33 o 
   0  -1   2      407.52      387.44      3.57 o 
   1  -1   2      969.16     1000.29     12.75 o 
   2  -1   2      438.31      423.91      7.41 o 
   3  -1   2       54.03       48.49      1.10 o 
   4  -1   2      569.24      528.68      6.33 o 
   5  -1   2       10.30       11.25      0.80 o 
   6  -1   2       51.48       51.17      2.55 o 
   7  -1   2        0.01        0.63      1.46 o 
   8  -1   2        1.77        0.93      1.76 o 
   9  -1   2        0.80        2.86      1.28 o 
  -9   0   2        4.92       10.79      3.52 o 
  -8   0   2        3.76        1.60      1.07 o 
  -7   0   2       79.68       84.52      3.16 o 
  -6   0   2       22.50       22.28      1.39 o 
  -5   0   2       11.98       11.03      1.51 o 
  -4   0   2       68.04       67.30      1.46 o 
  -3   0   2        2.52        8.08      1.18 o 
  -2   0   2      660.33      731.97      8.83 o 
  -1   0   2       54.52       57.63      1.29 o 
   0   0   2      443.42      519.32      4.02 o 
   1   0   2     1939.62     2041.65     25.17 o 
   2   0   2      333.91      330.29      3.37 o 
   3   0   2      601.06      551.42      5.63 o 
   4   0   2      553.03      547.29     13.79 o 
   5   0   2      272.08      258.92      6.14 o 
   6   0   2        5.08        6.72      1.26 o 
   7   0   2       59.84       62.20      3.27 o 
   8   0   2       16.37       16.14      2.06 o 
   9   0   2        4.44        2.09      1.27 o 
  -9   1   2        0.45        0.33      1.43 o 
  -8   1   2        8.60        8.35      3.30 o 
  -7   1   2        0.30       21.67     10.46 o 
  -6   1   2       65.88       48.08      7.01 o 
  -5   1   2        9.37        9.71      1.45 o 
  -4   1   2      305.59      284.60      3.91 o 
  -3   1   2        3.67        9.99      1.63 o 
  -2   1   2      765.03      712.01      8.27 o 
  -1   1   2     3656.75     3723.82     23.64 o 
   0   1   2       56.23       55.44      0.79 o 
   1   1   2     5783.23     5757.22     29.19 o 
   2   1   2      100.09       80.53      2.17 o 
   3   1   2      218.98      223.32      3.39 o 
   4   1   2        1.33        0.55      0.61 o 
   5   1   2       39.28       39.35      2.01 o 
   6   1   2       51.27       59.08      6.09 o 
   7   1   2        0.85        0.60      0.60 o 
   8   1   2       24.16       23.69      1.91 o 
   9   1   2        4.19        3.36      1.46 o 
  -8   2   2        3.77        3.91      1.52 o 
  -7   2   2       52.16       55.05      3.02 o 
  -6   2   2       14.64       13.56      1.89 o 
  -5   2   2      195.69      180.19      6.80 o 
  -4   2   2      405.53      352.04      9.38 o 
  -3   2   2       52.83       36.74      0.91 o 
  -2   2   2     1373.93     1272.74     10.93 o 
  -1   2   2     1328.70     1259.35     12.19 o 
   0   2   2      364.81      363.28      3.85 o 
   1   2   2      410.72      411.84      4.90 o 
   2   2   2     1003.36      960.01      6.74 o 
   3   2   2      425.33      357.00      3.59 o 
   4   2   2      493.30      494.17      7.35 o 
   5   2   2       36.87       27.72      2.58 o 
   6   2   2       56.89       66.22      1.98 o 
   7   2   2       31.63       37.57      1.73 o 
   8   2   2        2.20        2.38      0.86 o 
   9   2   2        7.11       11.63      1.91 o 
  -8   3   2        4.42        2.71      4.79 o 
  -7   3   2        4.05        4.59      1.35 o 
  -6   3   2       11.85       11.64      1.45 o 
  -5   3   2       25.93       24.35      2.92 o 
  -4   3   2      499.42      477.71     10.59 o 
  -3   3   2       16.30       18.88      0.70 o 
  -2   3   2       69.72       55.31      1.37 o 
  -1   3   2      449.36      455.32      4.49 o 
   0   3   2      401.29      486.60      4.44 o 
   1   3   2      844.87      893.96      7.08 o 
   2   3   2       18.48       21.82      0.63 o 
   3   3   2        9.73        6.84      0.72 o 
   4   3   2       10.23        6.45      0.56 o 
   5   3   2        1.51        1.64      0.69 o 
   6   3   2        1.44        0.58      0.49 o 
   7   3   2      101.77      117.01      5.18 o 
   8   3   2       15.99       20.36      2.00 o 
   9   3   2        9.41       10.14      1.43 o 
  -8   4   2        7.44        9.47      2.05 o 
  -7   4   2        0.42        0.49      1.05 o 
  -6   4   2       22.80       31.79      2.67 o 
  -5   4   2       28.84       24.62      2.53 o 
  -4   4   2       32.34       27.53      3.03 o 
  -3   4   2       54.23       48.72      3.13 o 
  -2   4   2       82.39       76.68      3.40 o 
  -1   4   2       45.58       60.57      1.17 o 
   0   4   2      117.98      114.74      2.32 o 
   1   4   2       58.01       34.81      1.60 o 
   2   4   2       47.62       50.60      1.13 o 
   3   4   2       97.69       83.74      1.66 o 
   4   4   2      139.03      125.58      2.34 o 
   5   4   2        0.44        3.08      1.56 o 
   6   4   2        1.79        3.28      0.69 o 
   7   4   2        0.61        0.94      0.65 o 
   8   4   2       10.02       15.06      1.46 o 
   9   4   2        2.78        2.84      1.44 o 
  -7   5   2       20.01       20.92      2.60 o 
  -6   5   2        0.01        0.59      0.95 o 
  -5   5   2       34.62       34.92      2.35 o 
  -4   5   2       15.53       18.40      1.90 o 
  -3   5   2      151.53      159.50      4.46 o 
  -2   5   2      316.24      330.41      5.21 o 
  -1   5   2       29.30       44.92      1.22 o 
   0   5   2      325.28      350.41      6.25 o 
   1   5   2      502.58      536.13      6.56 o 
   2   5   2      983.06      979.48     11.09 o 
   3   5   2     1075.86     1125.81     13.29 o 
   4   5   2      585.52      629.87      8.55 o 
   5   5   2       14.50       15.00      1.77 o 
   6   5   2       44.46       43.46      1.75 o 
   7   5   2       37.97       39.74      1.73 o 
   8   5   2       12.14       12.67      1.72 o 
   9   5   2        7.09        9.77      1.98 o 
  -7   6   2       15.09       14.92      2.84 o 
  -6   6   2        0.00        3.89      3.69 o 
  -5   6   2       22.53       19.76      2.10 o 
  -4   6   2        8.47       12.78      1.96 o 
  -3   6   2       34.38       36.15      2.19 o 
  -2   6   2       51.00       52.34      2.34 o 
  -1   6   2      121.95      108.68      2.68 o 
   0   6   2      325.81      318.43      6.55 o 
   1   6   2       80.90       76.55      2.05 o 
   2   6   2      106.33       85.29      2.26 o 
   3   6   2       13.47       12.34      1.02 o 
   4   6   2       69.29       67.38      2.86 o 
   5   6   2       81.21       80.22      2.26 o 
   6   6   2       81.26       81.62      3.74 o 
   7   6   2       33.12       22.76      4.30 o 
   8   6   2       25.25       23.70      4.60 o 
   9   6   2       10.26        9.03      3.08 o 
  -6   7   2        0.63        1.03      1.42 o 
  -5   7   2       32.27       32.34      3.03 o 
  -4   7   2        2.24        1.25      1.21 o 
  -3   7   2      155.70      162.80      6.12 o 
  -2   7   2       13.56       22.76      2.27 o 
  -1   7   2      590.61      544.95     26.51 o 
   0   7   2        6.68       11.01      1.02 o 
   1   7   2      356.02      356.38      6.28 o 
   2   7   2       23.45       24.45      1.47 o 
   3   7   2      183.77      191.04      4.32 o 
   4   7   2       66.41       71.24      2.44 o 
   5   7   2       24.31       25.97      2.75 o 
   6   7   2       32.51       29.48      1.98 o 
   7   7   2        1.47        2.58      1.28 o 
   8   7   2        9.25        8.37      2.00 o 
   9   7   2        0.02        1.93      2.37 o 
  -5   8   2        8.06       14.82      2.51 o 
  -4   8   2        0.70        2.09      1.46 o 
  -3   8   2       11.06       15.08      2.09 o 
  -2   8   2        1.01        4.59      3.25 o 
  -1   8   2        2.80        4.08      1.38 o 
   0   8   2       18.48       21.92      1.24 o 
   1   8   2       53.60       52.08      2.78 o 
   2   8   2        0.11        1.00      1.09 o 
   3   8   2       50.30       49.78      2.17 o 
   4   8   2       12.56       11.24      1.26 o 
   5   8   2       40.90       32.23      6.19 o 
   6   8   2        0.17        1.78      1.22 o 
   7   8   2       31.87       30.18      3.11 o 
   8   8   2        0.18        1.93      1.82 o 
  -4   9   2        2.81       10.52      2.30 o 
  -3   9   2        4.48        9.54      2.05 o 
  -2   9   2        3.87        3.11      1.34 o 
  -1   9   2       11.33       13.78      3.66 o 
   0   9   2       22.57       21.11      4.08 o 
   1   9   2       41.91       37.64      1.88 o 
   2   9   2        7.76        8.27      1.40 o 
   3   9   2       24.76       30.51      2.07 o 
   4   9   2       14.37       15.74      1.78 o 
   5   9   2        9.96       12.21      2.64 o 
   6   9   2        9.74       11.45      2.22 o 
   7   9   2        6.83        4.79      2.31 o 
  -2  10   2        0.71       -0.26      1.24 o 
  -1  10   2        6.93        4.79      1.71 o 
   0  10   2        3.08        7.68      2.18 o 
   1  10   2       28.98       24.49      2.68 o 
   2  10   2        4.27       12.39      2.08 o 
   3  10   2       20.65       19.98      2.37 o 
   4  10   2        2.77        3.65      1.40 o 
   5  10   2        2.77        2.09      2.20 o 
   6  10   2        3.53        2.70      2.09 o 
   1  11   2       10.74       11.53      2.15 o 
   2  11   2       21.72       23.63      3.30 o 
  -4  -8   3       13.85       12.96      2.39 o 
  -3  -8   3        4.28        5.63      2.18 o 
  -2  -8   3       27.67       25.57      3.74 o 
  -1  -8   3        1.83        1.10      2.42 o 
   0  -8   3       25.46       33.59      4.35 o 
   1  -8   3        1.02       -0.11      1.71 o 
  -6  -7   3       34.28       30.30      3.72 o 
  -5  -7   3       39.30       37.93      5.12 o 
  -4  -7   3       49.93       47.95      6.28 o 
  -3  -7   3       26.95       26.76      2.82 o 
  -2  -7   3       68.75       68.69      5.67 o 
  -1  -7   3       61.55       60.42      3.61 o 
   0  -7   3       40.99       36.89      2.74 o 
   1  -7   3       77.42       67.72      3.83 o 
   2  -7   3        2.34        3.77      2.01 o 
   3  -7   3       17.17       17.91      2.97 o 
  -7  -6   3        0.79        2.13      1.63 o 
  -6  -6   3        5.84        6.56      1.78 o 
  -5  -6   3        0.34       -1.49      1.49 o 
  -4  -6   3        0.09       -1.26      1.38 o 
  -3  -6   3        0.29        0.89      0.99 o 
  -2  -6   3        0.08        3.77      1.46 o 
  -1  -6   3       18.87       23.32      1.43 o 
   0  -6   3        0.91        1.33      0.72 o 
   1  -6   3        0.35        1.63      1.09 o 
   2  -6   3       23.92       26.04      2.29 o 
   3  -6   3       41.32       37.22      3.17 o 
   4  -6   3       22.70       29.04      3.08 o 
   5  -6   3       15.90       18.06      2.58 o 
  -8  -5   3        1.36        1.99      2.09 o 
  -7  -5   3        5.84        7.20      1.76 o 
  -6  -5   3       25.37       27.70      2.60 o 
  -5  -5   3       51.73       58.35      3.44 o 
  -4  -5   3      323.11      328.88      9.70 o 
  -3  -5   3      217.39      210.75      6.83 o 
  -2  -5   3      384.72      402.52     10.39 o 
  -1  -5   3      225.24      203.28      4.08 o 
   0  -5   3      226.83      230.94      4.51 o 
   1  -5   3        3.14        4.90      1.26 o 
   2  -5   3       79.31       76.16      3.22 o 
   3  -5   3        9.76       12.10      1.98 o 
   4  -5   3       12.51       12.38      1.92 o 
   5  -5   3        0.99        5.16      1.81 o 
   6  -5   3       11.34       12.04      2.29 o 
  -8  -4   3        7.37       11.84      2.81 o 
  -7  -4   3        3.79        8.60      2.42 o 
  -6  -4   3       96.93      102.43      7.82 o 
  -5  -4   3        7.12        7.83      1.88 o 
  -4  -4   3      299.44      283.27     15.34 o 
  -3  -4   3       30.28       25.81      2.75 o 
  -2  -4   3       43.98       31.51      1.13 o 
  -1  -4   3        6.08        7.59      1.40 o 
   0  -4   3        0.46        0.52      0.50 o 
   1  -4   3       18.21       26.50      1.22 o 
   2  -4   3      132.06      123.87      3.19 o 
   3  -4   3       53.89       47.25      2.68 o 
   4  -4   3      197.71      204.88      6.61 o 
   5  -4   3       22.59       14.80      1.81 o 
   6  -4   3       34.55       33.61      4.02 o 
   7  -4   3        8.67        8.28      2.29 o 
  -8  -3   3        6.01        6.64      2.02 o 
  -7  -3   3        0.30        0.91      1.02 o 
  -6  -3   3       15.77       16.40      2.62 o 
  -5  -3   3       43.26       41.12      2.76 o 
  -4  -3   3        0.02        2.85      1.07 o 
  -3  -3   3      373.84      337.87      7.83 o 
  -2  -3   3       57.09       48.83      1.62 o 
  -1  -3   3       45.05       58.21      2.44 o 
   0  -3   3        0.22        1.39      0.47 o 
   1  -3   3      172.19      190.41      3.65 o 
   2  -3   3      112.90      109.80      2.00 o 
   3  -3   3        4.47        6.32      2.07 o 
   4  -3   3      133.65      137.17      4.30 o 
   5  -3   3        0.81        0.54      1.02 o 
   6  -3   3       22.08       21.89      2.28 o 
   7  -3   3        0.40        0.17      3.19 o 
  -9  -2   3       17.35       16.73      4.96 o 
  -8  -2   3       16.11       13.89      2.06 o 
  -7  -2   3       23.88       24.26      2.47 o 
  -6  -2   3      208.80      221.47      8.92 o 
  -5  -2   3      148.43      156.56      5.25 o 
  -4  -2   3      258.65      255.21      6.80 o 
  -3  -2   3      718.56      784.04     13.34 o 
  -2  -2   3      296.16      268.53     14.65 o 
  -1  -2   3       47.49       73.93      1.42 o 
   0  -2   3      414.43      458.70      7.42 o 
   1  -2   3       77.17       69.35      1.56 o 
   2  -2   3      366.48      379.92      4.85 o 
   3  -2   3        0.22        0.51      0.30 o 
   4  -2   3       41.31       43.88      2.16 o 
   5  -2   3       51.31       47.33      2.37 o 
   6  -2   3        6.28       10.97      1.79 o 
   7  -2   3        8.81       14.43      2.10 o 
   8  -2   3        2.24        1.99      1.50 o 
  -9  -1   3        1.78        1.65      2.42 o 
  -8  -1   3       18.35       15.39      3.72 o 
  -7  -1   3        1.20        0.49      0.91 o 
  -6  -1   3       60.23       55.27      2.77 o 
  -5  -1   3       24.16       26.53      1.96 o 
  -4  -1   3        6.03        8.21      1.27 o 
  -3  -1   3      158.41      169.37      7.10 o 
  -2  -1   3       62.12       72.47      3.41 o 
  -1  -1   3       97.41       91.56      1.22 o 
   0  -1   3       28.19       27.57      0.84 o 
   1  -1   3      135.17      134.64      2.06 o 
   2  -1   3       89.36      117.36      1.95 o 
   3  -1   3      398.27      412.30      7.81 o 
   4  -1   3      386.49      367.81      8.11 o 
   5  -1   3      291.09      276.73     19.14 o 
   6  -1   3      208.44      209.24      6.43 o 
   7  -1   3        5.82        3.07      1.21 o 
   8  -1   3       29.71       30.53      2.82 o 
  -9   0   3        0.77       -1.87      2.04 o 
  -8   0   3        2.92        3.24      1.62 o 
  -7   0   3        5.47        4.82      3.14 o 
  -6   0   3       10.56       12.56      1.18 o 
  -5   0   3      123.94      116.92     11.34 o 
  -4   0   3       26.30       30.47      0.96 o 
  -3   0   3     1128.55     1194.83     11.05 o 
  -2   0   3     1073.31     1116.70     16.33 o 
  -1   0   3     1419.48     1491.46     11.40 o 
   0   0   3       93.82       82.65      1.91 o 
   1   0   3       29.15       34.79      1.57 o 
   2   0   3      106.05       88.28      2.82 o 
   3   0   3        6.37        9.47      0.61 o 
   4   0   3       39.02       32.55      1.05 o 
   5   0   3        0.61        0.56      0.72 o 
   6   0   3       79.53       75.19      2.18 o 
   7   0   3        2.74        4.68      2.75 o 
   8   0   3        4.48        1.67      1.11 o 
   9   0   3        1.11        0.43      1.12 o 
  -9   1   3        1.13        3.36      2.70 o 
  -8   1   3        5.86        6.28      2.81 o 
  -7   1   3       31.98       27.69      1.91 o 
  -6   1   3      161.30      152.96      3.95 o 
  -5   1   3      135.65      122.76      2.66 o 
  -4   1   3       94.80       77.53      2.07 o 
  -3   1   3      326.98      305.75      4.01 o 
  -2   1   3       87.25       98.40      1.60 o 
  -1   1   3     1676.84     1665.18     13.24 o 
   0   1   3     1687.53     1822.69     17.80 o 
   1   1   3       42.80       24.51      0.61 o 
   2   1   3       10.98       13.21      0.57 o 
   3   1   3     1588.51     1449.92     42.85 o 
   4   1   3        3.92        8.32      0.92 o 
   5   1   3      479.24      468.43      6.54 o 
   6   1   3       13.98       16.19      2.34 o 
   7   1   3       22.87       18.01      3.39 o 
   8   1   3        0.01        0.51      0.88 o 
   9   1   3        3.66        1.46      1.12 o 
  -8   2   3       10.37       13.93      2.81 o 
  -7   2   3       22.22       23.13      2.21 o 
  -6   2   3      101.93       96.52      3.82 o 
  -5   2   3        0.99        4.12      2.53 o 
  -4   2   3      374.47      346.98      5.19 o 
  -3   2   3       60.59       57.05      1.78 o 
  -2   2   3      117.54      110.31      1.81 o 
  -1   2   3      146.29      164.05      2.11 o 
   0   2   3     1193.73     1292.85     10.97 o 
   1   2   3      115.98      112.34      0.90 o 
   2   2   3     2187.42     2103.49     13.72 o 
   3   2   3      270.14      246.43      3.45 o 
   4   2   3       20.04       10.27      0.78 o 
   5   2   3      144.28      150.70      2.78 o 
   6   2   3       66.74       66.12      1.98 o 
   7   2   3       24.03       29.74      1.54 o 
   8   2   3       51.84       47.26      7.35 o 
   9   2   3        0.02       -0.03      1.43 o 
  -8   3   3        0.08        0.48      1.18 o 
  -7   3   3        1.75        3.69      1.50 o 
  -6   3   3        4.15        6.34      1.28 o 
  -5   3   3       88.33       83.68      4.38 o 
  -4   3   3       17.23       19.33      0.97 o 
  -3   3   3       26.68       21.55      1.13 o 
  -2   3   3      198.07      182.53      3.35 o 
  -1   3   3       66.95       43.88      1.03 o 
   0   3   3     1672.18     1781.73     18.21 o 
   1   3   3     1063.98     1002.60      6.34 o 
   2   3   3      961.73      902.16     13.48 o 
   3   3   3       23.57       23.72      1.55 o 
   4   3   3       16.90        9.39      0.91 o 
   5   3   3        1.20        0.22      0.72 o 
   6   3   3       50.56       53.47      2.04 o 
   7   3   3        8.71        7.93      1.39 o 
   8   3   3       19.22       17.06      1.55 o 
   9   3   3        4.08        5.36      1.23 o 
  -8   4   3       12.98        6.67      2.14 o 
  -7   4   3       50.51       50.96      5.73 o 
  -6   4   3       26.57       28.13      2.63 o 
  -5   4   3      127.16      130.03      6.97 o 
  -4   4   3      245.58      244.05      8.59 o 
  -3   4   3        0.57        2.72      1.28 o 
  -2   4   3      466.69      453.35      5.66 o 
  -1   4   3      110.61      127.70      3.00 o 
   0   4   3        4.28        5.35      0.47 o 
   1   4   3      915.68      912.96      8.03 o 
   2   4   3      232.18      202.89      3.76 o 
   3   4   3       43.30       37.76      1.02 o 
   4   4   3      156.39      157.39      2.54 o 
   5   4   3      111.12       99.16      3.27 o 
   6   4   3        0.18        0.04      0.45 o 
   7   4   3       44.15       48.98      1.83 o 
   8   4   3        8.17       14.22      1.35 o 
   9   4   3        8.72        7.93      1.40 o 
  -7   5   3        0.59        0.34      1.27 o 
  -6   5   3        0.29        2.73      1.50 o 
  -5   5   3        0.59        0.64      2.62 o 
  -4   5   3       23.23       22.79      1.95 o 
  -3   5   3       20.51       21.20      2.16 o 
  -2   5   3        2.97        5.55      0.61 o 
  -1   5   3       85.96       82.12      1.68 o 
   0   5   3      385.42      466.56      5.90 o 
   1   5   3      110.70       89.54      1.65 o 
   2   5   3      104.19      147.82      2.32 o 
   3   5   3      139.38      132.24      2.42 o 
   4   5   3      266.91      268.97      4.33 o 
   5   5   3       73.93       66.51      1.94 o 
   6   5   3      212.23      206.22      4.29 o 
   7   5   3       58.04       56.99      2.07 o 
   8   5   3       63.97       58.18      3.58 o 
   9   5   3        1.12        2.48      2.09 o 
  -7   6   3       22.92       26.92      3.23 o 
  -6   6   3        3.81        5.14      2.67 o 
  -5   6   3       30.48       34.58      3.52 o 
  -4   6   3        0.41        2.01      1.13 o 
  -3   6   3       87.17       93.86      3.42 o 
  -2   6   3        0.47        1.94      1.61 o 
  -1   6   3      275.39      262.68      6.16 o 
   0   6   3        0.02        3.43      1.74 o 
   1   6   3      204.73      196.02      3.43 o 
   2   6   3       79.63       74.76      1.98 o 
   3   6   3       25.49       28.87      1.46 o 
   4   6   3      313.85      301.71      5.42 o 
   5   6   3        1.88        4.01      0.82 o 
   6   6   3        3.32        1.90      0.75 o 
   7   6   3        0.22        0.75      0.71 o 
   8   6   3        3.19        4.23      2.93 o 
   9   6   3        0.70       -0.06      1.16 o 
  -6   7   3        0.61       -0.70      1.26 o 
  -5   7   3       23.81       23.12      2.65 o 
  -4   7   3        7.13        7.01      1.47 o 
  -3   7   3       65.91       68.71      3.54 o 
  -2   7   3        3.95        1.00      1.32 o 
  -1   7   3        2.05        3.84      1.19 o 
   0   7   3       12.88       11.61      2.62 o 
   1   7   3      222.11      221.16      4.35 o 
   2   7   3        4.36        5.36      0.91 o 
   3   7   3       78.79       81.51      3.74 o 
   4   7   3       11.23       15.50      1.32 o 
   5   7   3       63.38       64.31      2.45 o 
   6   7   3       20.80       22.01      1.44 o 
   7   7   3       48.73       40.77      4.03 o 
   8   7   3       10.74       11.90      3.19 o 
   9   7   3       12.03       10.41      3.30 o 
  -5   8   3        5.40        6.01      2.17 o 
  -4   8   3        0.72        0.77      2.12 o 
  -3   8   3       14.56       18.85      2.18 o 
  -2   8   3        1.69        4.13      3.25 o 
  -1   8   3      293.83      271.40      7.55 o 
   0   8   3        0.17        6.11      3.66 o 
   1   8   3      519.61      496.93     19.02 o 
   2   8   3        0.07        1.73      0.83 o 
   3   8   3      127.43      131.58      4.22 o 
   4   8   3        0.02        0.45      0.87 o 
   5   8   3       51.84       60.75      2.46 o 
   6   8   3        0.04        0.90      0.81 o 
   7   8   3       19.12       27.10      3.47 o 
   8   8   3        0.23        0.50      1.49 o 
  -4   9   3        0.00        0.57      1.38 o 
  -3   9   3        7.61        9.19      2.22 o 
  -2   9   3        1.32        1.68      1.40 o 
  -1   9   3       31.68       30.59      3.22 o 
   0   9   3        5.16        6.71      2.48 o 
   1   9   3       11.23       10.63      1.43 o 
   2   9   3        1.65        2.72      0.91 o 
   3   9   3        0.02        0.40      0.91 o 
   4   9   3        0.31       -0.21      0.65 o 
   5   9   3        5.89        4.11      1.05 o 
   6   9   3        0.04       -0.50      1.71 o 
   7   9   3       26.57       31.45      4.79 o 
  -2  10   3       10.22       13.01      2.54 o 
  -1  10   3        2.69        1.32      2.31 o 
   0  10   3       21.17       22.49      2.45 o 
   1  10   3        9.97        8.32      1.85 o 
   2  10   3       11.52       12.92      1.47 o 
   3  10   3       14.20       18.05      1.96 o 
   4  10   3        4.42        5.64      1.23 o 
   5  10   3       24.52       23.57      3.30 o 
   6  10   3        5.98        3.97      2.70 o 
   0  11   3        0.03        1.40      2.20 o 
   1  11   3        9.11        8.54      1.89 o 
   2  11   3        1.77        1.06      2.53 o 
   3  11   3       15.14       12.17      3.03 o 
   4  11   3        5.85        6.11      2.81 o 
  -5  -7   4        0.59        0.67      1.63 o 
  -4  -7   4        2.35        4.87      1.84 o 
  -3  -7   4        0.46        1.26      1.36 o 
  -2  -7   4       10.08       13.83      2.81 o 
  -1  -7   4        8.30       10.14      1.81 o 
   0  -7   4       29.52       27.70      3.91 o 
   1  -7   4        0.59        7.93      3.14 o 
   2  -7   4       13.23       12.71      2.78 o 
  -6  -6   4       33.09       38.05      8.84 o 
  -5  -6   4        3.37        3.15      1.88 o 
  -4  -6   4       98.43       92.22      4.68 o 
  -3  -6   4        4.62       10.22      2.16 o 
  -2  -6   4      212.10      203.01     14.07 o 
  -1  -6   4        1.22        1.34      1.21 o 
   0  -6   4      145.45      129.72      3.95 o 
   1  -6   4       27.36       25.62      2.49 o 
   2  -6   4       16.52       20.42      2.62 o 
   3  -6   4       15.50       16.80      2.33 o 
   4  -6   4        2.00        1.87      1.32 o 
  -7  -5   4        0.21        2.45      2.81 o 
  -6  -5   4       16.73       27.07      3.03 o 
  -5  -5   4       18.10       16.91      2.75 o 
  -4  -5   4       36.60       32.92      3.28 o 
  -3  -5   4       13.15        9.69      1.96 o 
  -2  -5   4        6.13        8.70      1.68 o 
  -1  -5   4       22.47       20.73      3.55 o 
   0  -5   4       33.15       28.38      1.43 o 
   1  -5   4       39.52       37.91      3.24 o 
   2  -5   4      116.94      115.47      4.88 o 
   3  -5   4        3.90        5.78      2.04 o 
   4  -5   4       55.19       46.66      3.12 o 
   5  -5   4        7.19        8.54      2.14 o 
  -7  -4   4        2.59        2.08      1.37 o 
  -6  -4   4        0.54       -0.93      1.40 o 
  -5  -4   4       24.47       27.03      2.72 o 
  -4  -4   4      114.67      118.32      5.03 o 
  -3  -4   4        1.96        0.73      1.03 o 
  -2  -4   4      447.41      464.06     11.42 o 
  -1  -4   4        4.24        4.29      0.84 o 
   0  -4   4      235.65      267.18      4.85 o 
   1  -4   4        3.61        5.95      1.02 o 
   2  -4   4      116.69      118.93      4.68 o 
   3  -4   4       21.69       25.71      2.51 o 
   4  -4   4       24.49       19.64      2.09 o 
   5  -4   4        8.19       12.36      3.86 o 
   6  -4   4        6.41        8.07      3.58 o 
  -8  -3   4       16.79       11.86      2.41 o 
  -7  -3   4        1.96        2.61      1.55 o 
  -6  -3   4       50.72       53.76      3.53 o 
  -5  -3   4        1.00        4.06      3.61 o 
  -4  -3   4      504.11      488.96     11.76 o 
  -3  -3   4       15.33       12.68      1.58 o 
  -2  -3   4      495.55      475.29     10.42 o 
  -1  -3   4        4.09        5.59      1.46 o 
   0  -3   4       46.19       42.13      4.74 o 
   1  -3   4        0.66        1.03      0.52 o 
   2  -3   4        2.64        1.02      0.52 o 
   3  -3   4        0.05        5.85      4.52 o 
   4  -3   4       30.96       25.53      3.19 o 
   5  -3   4        0.24        3.55      3.41 o 
   6  -3   4       14.46        9.12      1.80 o 
   7  -3   4        5.57        8.21      1.87 o 
  -8  -2   4        3.77        5.17      4.05 o 
  -7  -2   4       12.83       14.09      1.93 o 
  -6  -2   4        4.85        5.47      1.33 o 
  -5  -2   4       59.94       54.63      3.05 o 
  -4  -2   4        6.51        6.11      1.57 o 
  -3  -2   4       98.58       82.40      8.81 o 
  -2  -2   4       23.69       21.10      1.91 o 
  -1  -2   4       23.27       18.47      0.72 o 
   0  -2   4       39.80       25.29      1.55 o 
   1  -2   4       15.09       13.55      0.89 o 
   2  -2   4       11.54       17.80      0.90 o 
   3  -2   4        1.94        3.64      0.70 o 
   4  -2   4      439.44      430.40      9.60 o 
   5  -2   4        2.52        5.02      1.68 o 
   6  -2   4      114.99      109.14      4.32 o 
   7  -2   4        0.02       -1.03      1.03 o 
   8  -2   4       16.76       19.08      2.51 o 
  -8  -1   4        2.25       -1.16      1.76 o 
  -7  -1   4       20.08       25.24      2.59 o 
  -6  -1   4       56.38       53.72      3.26 o 
  -5  -1   4       31.72       32.02      3.44 o 
  -4  -1   4      349.97      350.52      8.15 o 
  -3  -1   4      706.10      807.07     14.58 o 
  -2  -1   4      407.76      367.28     13.08 o 
  -1  -1   4      324.72      385.68      4.40 o 
   0  -1   4       20.06       20.43      1.48 o 
   1  -1   4       62.58       66.37      1.54 o 
   2  -1   4       43.16       39.81      2.51 o 
   3  -1   4        3.55        5.96      1.60 o 
   4  -1   4      312.98      341.51      5.47 o 
   5  -1   4       23.08       26.20      3.53 o 
   6  -1   4       33.07       32.82      2.41 o 
   7  -1   4       11.48       14.08      1.98 o 
   8  -1   4        0.42        1.06      1.04 o 
  -8   0   4        7.93        8.74      2.86 o 
  -7   0   4        0.08       -0.54      1.07 o 
  -6   0   4      114.91      107.83      4.13 o 
  -5   0   4        1.03        3.47      2.59 o 
  -4   0   4      120.54      114.02      4.86 o 
  -3   0   4      886.20      840.59     16.24 o 
  -2   0   4      141.62      161.10      3.53 o 
  -1   0   4      147.81      170.69      2.27 o 
   0   0   4       76.81       77.44      1.53 o 
   1   0   4      230.87      212.27      3.12 o 
   2   0   4      103.15      121.30      2.23 o 
   3   0   4      147.26      150.86      4.85 o 
   4   0   4      325.02      311.72      4.85 o 
   5   0   4      135.90      142.72      5.81 o 
   6   0   4      106.89      101.34      8.07 o 
   7   0   4       21.47       19.66      1.95 o 
   8   0   4       13.68       15.09      2.62 o 
   9   0   4        3.85        1.60      2.20 o 
  -7   1   4       22.90       20.62      2.01 o 
  -6   1   4       26.17       22.64      1.97 o 
  -5   1   4      110.28       99.24      4.91 o 
  -4   1   4       54.82       64.32      1.71 o 
  -3   1   4      330.09      367.65      8.16 o 
  -2   1   4       38.88       48.18      1.23 o 
  -1   1   4     1019.92     1071.09     10.19 o 
   0   1   4      152.52      157.25      2.83 o 
   1   1   4       68.80       67.31      1.27 o 
   2   1   4     1036.30      983.86     16.95 o 
   3   1   4      118.19      109.39      7.81 o 
   4   1   4      768.72      703.81     21.05 o 
   5   1   4       92.20      110.37      2.60 o 
   6   1   4      213.45      206.48      5.36 o 
   7   1   4        1.50        2.24      0.81 o 
   8   1   4       11.62        6.03      1.40 o 
   9   1   4        0.29       -0.39      1.65 o 
  -8   2   4        0.85        3.19      2.42 o 
  -7   2   4        0.73        2.66      0.85 o 
  -6   2   4        7.70        8.95      1.28 o 
  -5   2   4       40.28       35.22      1.61 o 
  -4   2   4      124.07      116.24      2.70 o 
  -3   2   4      463.83      461.92      6.25 o 
  -2   2   4       29.05       26.01      1.42 o 
  -1   2   4      335.74      304.44      4.73 o 
   0   2   4      480.64      451.20      4.61 o 
   1   2   4      418.68      406.95      8.26 o 
   2   2   4       39.09       54.44      1.81 o 
   3   2   4      222.43      209.92      4.86 o 
   4   2   4      342.32      354.26      6.48 o 
   5   2   4       41.75       45.05      2.18 o 
   6   2   4        1.53        4.07      1.26 o 
   7   2   4       40.38       42.01      1.85 o 
   8   2   4        0.41        2.32      1.56 o 
   9   2   4        7.96        2.64      2.20 o 
  -8   3   4       18.02       16.63      3.80 o 
  -7   3   4        6.38        4.52      1.40 o 
  -6   3   4      173.96      168.99      4.15 o 
  -5   3   4       16.54       20.55      1.94 o 
  -4   3   4      351.84      348.91      5.72 o 
  -3   3   4        3.90        2.85      0.89 o 
  -2   3   4      236.44      243.32      3.69 o 
  -1   3   4      426.03      460.81      5.55 o 
   0   3   4      753.33      760.24     13.15 o 
   1   3   4      473.78      521.07      7.83 o 
   2   3   4      186.93      177.04      3.93 o 
   3   3   4      144.97      125.44      2.15 o 
   4   3   4      411.94      358.36      4.39 o 
   5   3   4      263.02      269.81      9.23 o 
   6   3   4        5.75        4.43      0.66 o 
   7   3   4       32.68       38.74      1.71 o 
   8   3   4        0.37        3.41      1.86 o 
   9   3   4        2.30        3.30      2.20 o 
  -7   4   4        0.00       -0.49      1.17 o 
  -6   4   4        0.33        1.31      1.21 o 
  -5   4   4       65.19       64.99      5.32 o 
  -4   4   4        0.24       -0.34      0.49 o 
  -3   4   4      525.49      514.99      9.85 o 
  -2   4   4       50.27       57.51      3.27 o 
  -1   4   4       78.64       92.15      1.85 o 
   0   4   4      369.78      431.98      8.25 o 
   1   4   4      281.43      320.07      6.53 o 
   2   4   4     1220.25     1294.56     18.32 o 
   3   4   4       93.99       82.70      4.03 o 
   4   4   4      497.91      450.99      6.43 o 
   5   4   4      122.78      114.27      4.65 o 
   6   4   4      292.53      296.94      8.27 o 
   7   4   4        4.85        6.99      1.05 o 
   8   4   4       84.95       87.03      3.13 o 
   9   4   4        3.74        7.74      1.60 o 
  -7   5   4        8.90       13.77      2.39 o 
  -6   5   4       17.34       18.05      2.14 o 
  -5   5   4       70.62       72.53      4.98 o 
  -4   5   4        0.02       -0.09      0.73 o 
  -3   5   4      101.68      104.97      2.73 o 
  -2   5   4        7.78       10.72      2.14 o 
  -1   5   4        0.08        2.29      0.95 o 
   0   5   4        7.78        6.25      0.59 o 
   1   5   4       53.63       48.97      1.91 o 
   2   5   4      115.02       97.43      1.95 o 
   3   5   4       86.10       71.54      1.62 o 
   4   5   4        6.99        4.08      0.60 o 
   5   5   4       79.85       74.31      2.50 o 
   6   5   4        1.88        2.28      1.34 o 
   7   5   4        0.12        0.37      0.58 o 
   8   5   4        0.17        1.54      1.05 o 
   9   5   4        0.77       -0.24      1.04 o 
  -6   6   4       12.24       13.17      2.47 o 
  -5   6   4       16.28       14.12      4.63 o 
  -4   6   4       16.32       15.58      2.53 o 
  -3   6   4        0.72        1.65      0.90 o 
  -2   6   4       27.16       29.48      1.27 o 
  -1   6   4        3.14        3.08      0.91 o 
   0   6   4        1.55        2.86      1.35 o 
   1   6   4        5.57        7.23      1.19 o 
   2   6   4       24.75       19.98      1.07 o 
   3   6   4      482.39      485.54     10.36 o 
   4   6   4        0.12        1.00      0.52 o 
   5   6   4      238.22      223.42      6.68 o 
   6   6   4       72.53       70.10      3.71 o 
   7   6   4       24.23       20.38      1.92 o 
   8   6   4       32.86       30.67      2.81 o 
   9   6   4        4.73        6.61      2.92 o 
  -6   7   4        5.55        9.55      1.96 o 
  -5   7   4       16.31       19.70      2.64 o 
  -4   7   4        2.86        4.19      2.59 o 
  -3   7   4       66.56       61.27      5.67 o 
  -2   7   4       20.59       18.55      1.42 o 
  -1   7   4      293.84      293.33      5.34 o 
   0   7   4      323.24      320.86      8.22 o 
   1   7   4      255.54      242.05      4.50 o 
   2   7   4      177.21      184.98      6.49 o 
   3   7   4       44.64       46.09      1.51 o 
   4   7   4      110.54      117.47      3.21 o 
   5   7   4        0.01        0.79      0.70 o 
   6   7   4       71.14       61.02     11.40 o 
   7   7   4        1.75        3.18      2.56 o 
   8   7   4        8.84        5.78      1.98 o 
   9   7   4        0.04        0.88      1.71 o 
  -5   8   4       14.11       21.51      3.05 o 
  -4   8   4        2.85        1.77      1.98 o 
  -3   8   4       33.37       33.94      2.71 o 
  -2   8   4        0.83       -0.11      1.02 o 
  -1   8   4       86.41       78.83      7.34 o 
   0   8   4        1.38        2.30      2.07 o 
   1   8   4        1.52        0.95      1.04 o 
   2   8   4       45.57       41.35      2.84 o 
   3   8   4       58.21       60.69      2.14 o 
   4   8   4       13.35       11.91      2.42 o 
   5   8   4       44.77       44.00      3.30 o 
   6   8   4       18.88       19.64      1.90 o 
   7   8   4        6.99        3.31      1.24 o 
   8   8   4       13.58        1.65      1.27 o 
  -4   9   4       14.61       17.52      2.78 o 
  -3   9   4        6.62        6.54      3.11 o 
  -2   9   4       16.49       18.06      2.24 o 
  -1   9   4       36.63       25.10      2.51 o 
   0   9   4        0.39        0.39      0.87 o 
   1   9   4      166.61      156.65      4.08 o 
   2   9   4        8.74       15.58      1.27 o 
   3   9   4      139.84      138.56      3.79 o 
   4   9   4        3.03        4.89      1.50 o 
   5   9   4       97.68      104.42      4.65 o 
   6   9   4        0.28        0.11      0.66 o 
   7   9   4       49.56       35.58      3.19 o 
  -2  10   4        2.39        3.86      1.65 o 
  -1  10   4        0.91        0.11      1.02 o 
   0  10   4       17.18       14.11      1.79 o 
   1  10   4        3.42        5.82      1.20 o 
   2  10   4       26.16       33.22      2.07 o 
   3  10   4        0.04       -0.75      0.86 o 
   4  10   4        7.78       11.28      2.06 o 
   5  10   4        0.31        0.82      1.23 o 
   6  10   4        2.81        4.85      2.31 o 
   0  11   4        0.76       -0.23      1.13 o 
   1  11   4        0.11        4.02      2.75 o 
   2  11   4        8.47       12.89      3.69 o 
   3  11   4        0.00        0.41      1.22 o 
   4  11   4        4.79        4.22      1.87 o 
   5  11   4        1.00        6.72      2.53 o 
  -2  -7   5        1.62        4.02      3.36 o 
  -1  -7   5       35.31       39.16      6.28 o 
   0  -7   5        5.41        8.70      3.69 o 
  -5  -6   5        3.70        1.36      1.65 o 
  -4  -6   5        0.31       -1.36      1.63 o 
  -3  -6   5        3.40        6.59      5.64 o 
  -2  -6   5        2.98        6.02      2.37 o 
  -1  -6   5       12.02       13.58      2.01 o 
   0  -6   5       39.06       35.08      5.40 o 
   1  -6   5        2.87        8.98      3.36 o 
   2  -6   5       20.70       17.15      2.59 o 
   3  -6   5        0.22        0.14      1.13 o 
  -6  -5   5        4.49       11.35      5.78 o 
  -5  -5   5        3.76        2.39      1.96 o 
  -4  -5   5       15.25       20.26      2.47 o 
  -3  -5   5       43.62       41.10      3.50 o 
  -2  -5   5       66.00       66.52      4.07 o 
  -1  -5   5       48.77       46.19      4.60 o 
   0  -5   5      168.03      185.99      9.25 o 
   1  -5   5       44.23       48.10      2.98 o 
   2  -5   5       31.74       41.74      3.24 o 
   3  -5   5       25.60       28.08      2.63 o 
   4  -5   5        0.43        1.25      1.42 o 
  -7  -4   5        4.46        3.98      1.78 o 
  -6  -4   5       55.42       49.14      4.01 o 
  -5  -4   5        0.13       -0.62      1.33 o 
  -4  -4   5      113.87      108.47      7.02 o 
  -3  -4   5       72.16       64.16      4.13 o 
  -2  -4   5      150.50      135.89      5.39 o 
  -1  -4   5       26.86       45.15      8.45 o 
   0  -4   5       61.31       57.07      2.95 o 
   1  -4   5        4.83        7.00      0.96 o 
   2  -4   5        1.06        2.05      1.47 o 
   3  -4   5        1.65        3.08      1.54 o 
   4  -4   5        3.30        7.81      3.97 o 
   5  -4   5        4.23        4.86      2.84 o 
  -7  -3   5        0.81        2.27      1.80 o 
  -6  -3   5        2.89        1.68      2.81 o 
  -5  -3   5       53.19       55.48      6.31 o 
  -4  -3   5       24.70       23.86      2.30 o 
  -3  -3   5       48.40       43.15      5.70 o 
  -2  -3   5      158.17      150.07      5.49 o 
  -1  -3   5        2.29        3.94      1.21 o 
   0  -3   5      291.40      314.07      7.71 o 
   1  -3   5        0.77        2.96      1.02 o 
   2  -3   5      309.66      309.41      5.81 o 
   3  -3   5       25.49       30.06      2.42 o 
   4  -3   5      116.59      100.31      4.49 o 
   5  -3   5       26.76       25.87      2.24 o 
   6  -3   5       37.89       41.10      3.18 o 
  -8  -2   5       20.71       18.20      2.92 o 
  -7  -2   5       24.01       24.51      2.86 o 
  -6  -2   5       67.00       66.35      4.23 o 
  -5  -2   5       19.77       24.02      2.67 o 
  -4  -2   5      224.97      224.47      7.22 o 
  -3  -2   5       54.16       45.43      3.06 o 
  -2  -2   5      395.96      401.19     10.19 o 
  -1  -2   5       90.32       93.99      2.04 o 
   0  -2   5       44.16       56.00      2.81 o 
   1  -2   5        0.24        2.60      1.57 o 
   2  -2   5       59.87       63.57      2.02 o 
   3  -2   5       28.04       32.56      1.43 o 
   4  -2   5       16.31       17.44      1.99 o 
   5  -2   5       11.77       13.50      4.30 o 
   6  -2   5        4.15       10.73      3.25 o 
   7  -2   5        0.71        0.43      1.32 o 
  -8  -1   5        6.58        8.64      1.88 o 
  -7  -1   5        0.61        2.78      3.86 o 
  -6  -1   5        3.72        4.32      1.63 o 
  -5  -1   5       18.64       19.53      1.87 o 
  -4  -1   5        1.67        4.32      2.92 o 
  -3  -1   5       11.10        9.25      1.62 o 
  -2  -1   5        0.18        1.10      0.81 o 
  -1  -1   5       21.64       17.50      0.79 o 
   0  -1   5      274.66      303.73      4.80 o 
   1  -1   5       35.15       30.58      1.34 o 
   2  -1   5       89.03      105.04      2.34 o 
   3  -1   5        4.97        6.73      0.88 o 
   4  -1   5      151.83      145.01      5.22 o 
   5  -1   5        6.85        7.28      1.30 o 
   6  -1   5      122.67      113.70      4.34 o 
   7  -1   5        0.03       -0.77      1.15 o 
   8  -1   5       37.95       34.23      3.08 o 
  -8   0   5        0.73       -0.66      1.93 o 
  -7   0   5       47.38       43.15      2.85 o 
  -6   0   5       33.03       39.45      3.00 o 
  -5   0   5       48.11       49.95      2.75 o 
  -4   0   5       65.98       71.05      4.52 o 
  -3   0   5       34.38       45.71      2.52 o 
  -2   0   5      247.09      272.80      3.69 o 
  -1   0   5      713.44      764.17      8.75 o 
   0   0   5       79.40       87.05      1.97 o 
   1   0   5      613.31      622.38      7.89 o 
   2   0   5        8.36        7.82      1.78 o 
   3   0   5       15.65       21.84      1.28 o 
   4   0   5      227.22      243.95      4.55 o 
   5   0   5       31.00       27.87      1.51 o 
   6   0   5       23.95       25.24      2.21 o 
   7   0   5        2.93        4.06      1.28 o 
   8   0   5        0.74        2.26      1.30 o 
  -8   1   5        3.66        3.91      2.64 o 
  -7   1   5        7.57        8.61      1.69 o 
  -6   1   5        3.33        6.08      3.94 o 
  -5   1   5        1.73        1.86      1.10 o 
  -4   1   5       55.81       55.54      2.50 o 
  -3   1   5      144.89      152.17      2.67 o 
  -2   1   5      418.14      421.83      5.40 o 
  -1   1   5      337.64      397.56      5.46 o 
   0   1   5       31.87       43.18      1.22 o 
   1   1   5      121.46       96.09      4.93 o 
   2   1   5      500.39      556.96      6.94 o 
   3   1   5       88.54       82.21      2.55 o 
   4   1   5       37.47       36.26      2.01 o 
   5   1   5      110.86      131.74      2.96 o 
   6   1   5       31.04       35.02      1.53 o 
   7   1   5       66.73       58.55      3.35 o 
   8   1   5       19.30       16.82      3.00 o 
  -7   2   5       22.79       20.97      2.09 o 
  -6   2   5       87.66       77.99      3.96 o 
  -5   2   5      182.59      171.32      3.95 o 
  -4   2   5      305.23      301.98     11.49 o 
  -3   2   5       38.78       45.41      4.27 o 
  -2   2   5      660.85      659.71      8.60 o 
  -1   2   5      478.65      538.91      9.76 o 
   0   2   5      259.65      330.63      4.32 o 
   1   2   5     1241.99     1319.33     17.71 o 
   2   2   5      275.30      220.11      2.83 o 
   3   2   5       80.33       89.83      2.91 o 
   4   2   5      377.02      356.94      7.18 o 
   5   2   5       62.72       75.40      2.05 o 
   6   2   5       46.80       60.49      4.76 o 
   7   2   5       28.40       25.95      1.60 o 
   8   2   5        0.76        0.77      0.94 o 
   9   2   5        1.86       -1.65      2.15 o 
  -8   3   5        0.24       -0.83      2.15 o 
  -7   3   5        1.59       -1.21      1.87 o 
  -6   3   5        2.65        3.31      1.01 o 
  -5   3   5       40.25       38.95      1.81 o 
  -4   3   5      173.64      180.63      4.07 o 
  -3   3   5       16.93       15.81      1.09 o 
  -2   3   5      429.84      441.09      9.52 o 
  -1   3   5       56.53       76.43      1.96 o 
   0   3   5       98.22      104.51      2.72 o 
   1   3   5      979.73     1060.80     14.14 o 
   2   3   5      478.48      473.77      8.42 o 
   3   3   5      526.78      514.86     14.81 o 
   4   3   5      496.25      466.37     16.66 o 
   5   3   5       78.58       67.56      3.85 o 
   6   3   5      119.34      121.97      3.16 o 
   7   3   5      107.81      102.48      4.30 o 
   8   3   5        2.69        2.32      1.32 o 
   9   3   5       25.13       27.65      4.41 o 
  -7   4   5        0.60        1.00      1.14 o 
  -6   4   5       27.10       24.72      2.43 o 
  -5   4   5       10.23        9.23      1.65 o 
  -4   4   5      231.50      228.62      4.70 o 
  -3   4   5       19.03       23.30      2.34 o 
  -2   4   5       86.66       81.75      2.11 o 
  -1   4   5       16.51       17.02      1.12 o 
   0   4   5       84.59       81.55      1.66 o 
   1   4   5      144.79      122.82      2.18 o 
   2   4   5       10.44       12.25      1.87 o 
   3   4   5        1.66        5.29      0.99 o 
   4   4   5       93.00      107.54      5.07 o 
   5   4   5        3.88        4.90      1.06 o 
   6   4   5        0.02       -0.20      0.37 o 
   7   4   5       11.94       15.37      1.96 o 
   8   4   5        0.02        0.10      1.24 o 
   9   4   5        0.08       -1.32      1.32 o 
  -7   5   5        4.17        2.71      1.52 o 
  -6   5   5        6.04        7.61      1.96 o 
  -5   5   5       12.66       17.86      1.95 o 
  -4   5   5        0.04       -0.62      0.62 o 
  -3   5   5      111.66      107.48      5.31 o 
  -2   5   5       57.08       52.70      2.30 o 
  -1   5   5       19.72       19.49      0.98 o 
   0   5   5      114.31      102.81      1.99 o 
   1   5   5       15.26       15.84      1.54 o 
   2   5   5        8.17       12.03      1.51 o 
   3   5   5       41.56       42.66      2.89 o 
   4   5   5      658.51      648.32     12.73 o 
   5   5   5       39.55       32.04      2.06 o 
   6   5   5      188.43      184.68      5.84 o 
   7   5   5        0.99       -0.48      0.92 o 
   8   5   5       26.84       30.91      2.40 o 
   9   5   5        0.04       -0.68      1.06 o 
  -6   6   5        6.41        9.23      3.74 o 
  -5   6   5        7.78        8.06      1.49 o 
  -4   6   5       20.09       19.41      1.99 o 
  -3   6   5      181.97      177.77      4.16 o 
  -2   6   5       30.37       28.65      1.96 o 
  -1   6   5       40.89       37.54      2.49 o 
   0   6   5        0.55        2.31      1.57 o 
   1   6   5       13.01       20.14      1.40 o 
   2   6   5       32.55       33.21      2.22 o 
   3   6   5        0.01        2.82      1.82 o 
   4   6   5       96.36       95.84      3.48 o 
   5   6   5        8.32       10.65      1.50 o 
   6   6   5       48.40       44.29      2.78 o 
   7   6   5        8.69        8.50      1.82 o 
   8   6   5        3.73        3.21      1.42 o 
   9   6   5        1.06        0.41      0.91 o 
  -6   7   5        8.84       14.69      4.82 o 
  -5   7   5       10.63        6.35      2.02 o 
  -4   7   5        6.54       11.54      1.71 o 
  -3   7   5       85.87       83.53      3.71 o 
  -2   7   5       21.25       21.49      1.27 o 
  -1   7   5       35.07       32.03      1.55 o 
   0   7   5       18.83       18.62      1.68 o 
   1   7   5        1.50        4.40      0.72 o 
   2   7   5        3.79        3.30      1.17 o 
   3   7   5      174.29      169.31      4.98 o 
   4   7   5       55.79       58.16      3.33 o 
   5   7   5      142.29      131.39      4.34 o 
   6   7   5       13.57       15.03      1.81 o 
   7   7   5        9.37        9.77      1.81 o 
   8   7   5        1.69        1.13      1.17 o 
   9   7   5        2.43        0.88      1.65 o 
  -5   8   5       18.11       14.79      2.25 o 
  -4   8   5        2.36        1.35      1.11 o 
  -3   8   5       48.42       45.54      5.76 o 
  -2   8   5        1.99        5.05      3.47 o 
  -1   8   5      110.90      106.73      4.18 o 
   0   8   5       79.95       79.17      2.77 o 
   1   8   5      107.76       98.36      2.85 o 
   2   8   5      193.59      189.33      6.52 o 
   3   8   5      209.28      206.20     13.13 o 
   4   8   5       96.47      104.02      4.58 o 
   5   8   5       80.98       84.04      9.09 o 
   6   8   5       48.88       50.24      2.83 o 
   7   8   5        3.05        2.56      1.98 o 
   8   8   5       11.54        7.60      2.53 o 
  -4   9   5        0.03       -0.32      1.26 o 
  -3   9   5        0.44        0.81      1.25 o 
  -2   9   5        0.77        0.72      1.03 o 
  -1   9   5        0.94        2.17      1.18 o 
   0   9   5       54.07       53.40      2.26 o 
   1   9   5       24.33       22.81      1.46 o 
   2   9   5        6.26        9.72      1.02 o 
   3   9   5       34.58       32.41      2.57 o 
   4   9   5        9.84        9.33      1.98 o 
   5   9   5       29.24       29.56      5.34 o 
   6   9   5        1.75        0.83      1.07 o 
   7   9   5       13.15       13.41      2.13 o 
   8   9   5        1.61        0.11      1.82 o 
  -3  10   5        2.02        5.50      1.98 o 
  -2  10   5        9.44        6.37      1.91 o 
  -1  10   5        1.28        2.87      1.60 o 
   0  10   5       17.36       14.96      1.83 o 
   1  10   5        1.93        0.93      0.80 o 
   2  10   5        1.29        1.32      1.24 o 
   3  10   5        6.29       12.84      3.44 o 
   4  10   5        1.06        2.32      1.51 o 
   5  10   5        9.99       15.97      2.22 o 
   6  10   5        0.76       -0.51      1.46 o 
   7  10   5        4.24        6.06      3.14 o 
  -1  11   5        3.23        0.11      1.54 o 
   0  11   5        0.19        1.27      2.48 o 
   1  11   5        3.40        4.30      2.97 o 
   2  11   5        4.98        4.91      2.20 o 
   3  11   5        3.37        2.02      1.64 o 
   4  11   5        7.84       10.47      2.42 o 
   5  11   5        3.49        2.26      1.98 o 
  -3  -6   6        6.75        8.59      2.97 o 
  -2  -6   6        6.20       11.51      2.41 o 
  -1  -6   6       35.85       22.69      5.07 o 
   0  -6   6        5.03        7.21      3.74 o 
   1  -6   6       60.17       69.50      7.49 o 
  -5  -5   6       11.89       11.23      2.59 o 
  -4  -5   6       10.22        9.53      2.08 o 
  -3  -5   6       15.32       13.14      2.37 o 
  -2  -5   6        0.09        1.69      1.53 o 
  -1  -5   6       31.36       33.66      3.04 o 
   0  -5   6       15.82       16.19      2.34 o 
   1  -5   6        8.06       10.46      3.47 o 
   2  -5   6       34.53       36.84      3.23 o 
   3  -5   6        0.16       -0.59      1.15 o 
  -6  -4   6        7.51        6.59      2.16 o 
  -5  -4   6        0.03       -1.55      1.55 o 
  -4  -4   6       57.03       53.20      4.12 o 
  -3  -4   6       10.61       10.55      3.88 o 
  -2  -4   6       95.29      107.58      5.98 o 
  -1  -4   6       93.76       85.62      5.09 o 
   0  -4   6      216.08      224.69      7.54 o 
   1  -4   6      158.71      153.45      7.88 o 
   2  -4   6      144.52      132.91      6.64 o 
   3  -4   6       66.31       68.63      4.05 o 
   4  -4   6       15.09       12.99      2.05 o 
  -6  -3   6       56.61       51.44      4.37 o 
  -5  -3   6       15.61       18.81      2.82 o 
  -4  -3   6       35.77       32.50      6.28 o 
  -3  -3   6       17.55       22.58      4.30 o 
  -2  -3   6        1.92        8.17      1.84 o 
  -1  -3   6       74.53       83.01      3.94 o 
   0  -3   6        5.14        6.44      0.93 o 
   1  -3   6       18.31       27.71      1.59 o 
   2  -3   6        1.55        1.31      0.71 o 
   3  -3   6        0.03        3.19      3.30 o 
   4  -3   6        8.01        9.65      1.89 o 
   5  -3   6        7.16       10.58      1.88 o 
   6  -3   6        7.99        7.74      1.75 o 
  -7  -2   6        0.98        5.62      4.05 o 
  -6  -2   6        5.98        5.48      2.09 o 
  -5  -2   6        3.15        5.74      1.55 o 
  -4  -2   6      103.98       88.25      4.40 o 
  -3  -2   6       96.82       87.42      6.94 o 
  -2  -2   6      326.38      327.77      9.23 o 
  -1  -2   6       21.23       21.96      2.27 o 
   0  -2   6      268.02      287.03      7.96 o 
   1  -2   6        4.07        3.04      0.84 o 
   2  -2   6      182.93      176.73      5.74 o 
   3  -2   6        5.91        6.82      1.02 o 
   4  -2   6       74.67       70.88      3.68 o 
   5  -2   6        0.64       -0.11      0.89 o 
   6  -2   6       31.01       29.39      2.71 o 
  -7  -1   6       26.48       26.75      3.24 o 
  -6  -1   6       10.96       15.76      2.34 o 
  -5  -1   6       61.66       68.90      3.88 o 
  -4  -1   6        1.25        1.73      1.16 o 
  -3  -1   6       70.55       75.41      3.45 o 
  -2  -1   6        0.43        1.54      1.18 o 
  -1  -1   6       15.43       15.54      0.85 o 
   0  -1   6       16.76       21.04      1.63 o 
   1  -1   6      117.69      106.85      2.85 o 
   2  -1   6       26.46       31.06      1.69 o 
   3  -1   6        4.50        7.67      2.43 o 
   4  -1   6        0.58        3.60      1.51 o 
   5  -1   6        8.54        7.55      1.60 o 
   6  -1   6       13.89       12.61      1.89 o 
   7  -1   6        0.03        1.84      1.68 o 
  -7   0   6        0.76        1.47      1.51 o 
  -6   0   6       14.91       17.17      2.78 o 
  -5   0   6        4.68        5.78      1.44 o 
  -4   0   6        1.94        3.36      1.40 o 
  -3   0   6      167.05      163.39      4.95 o 
  -2   0   6       50.46       62.24      3.09 o 
  -1   0   6      352.04      331.24      5.05 o 
   0   0   6       12.75       12.68      1.13 o 
   1   0   6      218.85      196.23      5.01 o 
   2   0   6       31.25       28.95      1.49 o 
   3   0   6      539.38      556.43      9.62 o 
   4   0   6       12.68       12.31      1.16 o 
   5   0   6      231.05      243.95     10.18 o 
   6   0   6       45.18       48.77      4.08 o 
   7   0   6       21.25       18.48      2.18 o 
   8   0   6       23.38       23.13      4.52 o 
  -7   1   6       23.21       24.08      2.83 o 
  -6   1   6       12.19       12.78      2.86 o 
  -5   1   6       75.55       71.65      3.41 o 
  -4   1   6        0.20        0.53      0.91 o 
  -3   1   6       89.75       97.31      3.38 o 
  -2   1   6        6.26       13.88      2.74 o 
  -1   1   6      196.84      222.72      3.75 o 
   0   1   6      843.83      848.49     10.99 o 
   1   1   6      153.81      156.32     11.81 o 
   2   1   6      572.32      591.57     10.97 o 
   3   1   6        2.25        4.55      1.01 o 
   4   1   6       38.72       52.08      2.61 o 
   5   1   6       43.30       47.21      1.90 o 
   6   1   6        5.24        7.75      1.09 o 
   7   1   6       22.57       24.21      2.23 o 
   8   1   6        0.25        7.49      2.37 o 
  -7   2   6       12.45       15.89      2.46 o 
  -6   2   6        0.17        0.96      1.02 o 
  -5   2   6        2.67        5.58      2.67 o 
  -4   2   6        0.43        0.30      0.58 o 
  -3   2   6      160.99      167.58      3.56 o 
  -2   2   6       49.74       59.28      1.83 o 
  -1   2   6      100.12      111.46      2.52 o 
   0   2   6      237.46      228.35      6.55 o 
   1   2   6       75.18       79.59      1.90 o 
   2   2   6        0.32        0.56      0.44 o 
   3   2   6      234.93      226.73      9.53 o 
   4   2   6        0.13        0.59      0.60 o 
   5   2   6      175.14      172.72      5.21 o 
   6   2   6       13.28       16.05      1.14 o 
   7   2   6       27.37       24.26      2.31 o 
   8   2   6       17.19       15.37      3.74 o 
  -7   3   6        1.37        0.11      1.32 o 
  -6   3   6        4.50        5.65      1.47 o 
  -5   3   6       32.70       27.96      3.05 o 
  -4   3   6       80.80       76.90      2.90 o 
  -3   3   6      244.21      230.23      5.44 o 
  -2   3   6      308.96      318.72      5.60 o 
  -1   3   6      236.46      225.67      3.80 o 
   0   3   6       11.02       15.84      0.88 o 
   1   3   6      260.88      259.78      3.78 o 
   2   3   6       64.36       56.24      1.35 o 
   3   3   6        0.32        0.76      0.89 o 
   4   3   6       13.85       13.90      1.65 o 
   5   3   6        0.20        0.96      0.97 o 
   6   3   6        0.04        1.09      0.92 o 
   7   3   6       12.41       10.96      1.70 o 
   8   3   6        6.31        6.67      1.81 o 
   9   3   6        0.00        0.17      1.43 o 
  -7   4   6        3.32        8.10      2.48 o 
  -6   4   6        0.78       -0.70      1.01 o 
  -5   4   6       52.02       49.82      2.23 o 
  -4   4   6       12.44       12.27      1.28 o 
  -3   4   6       13.68       14.19      1.32 o 
  -2   4   6       39.08       43.18      2.21 o 
  -1   4   6       17.62       20.14      1.13 o 
   0   4   6        0.04        0.52      0.55 o 
   1   4   6       61.88       56.05      1.16 o 
   2   4   6       70.47       79.89      2.99 o 
   3   4   6      185.51      187.19      5.11 o 
   4   4   6      214.83      230.23      5.92 o 
   5   4   6       92.57       90.73      3.78 o 
   6   4   6       68.76       76.60      4.38 o 
   7   4   6        6.07        7.24      1.49 o 
   8   4   6        6.64       11.08      2.02 o 
   9   4   6        5.19        9.91      3.14 o 
  -6   5   6        0.69        0.70      1.21 o 
  -5   5   6       34.70       42.30      3.01 o 
  -4   5   6       63.21       56.42      2.36 o 
  -3   5   6       26.36       31.73      3.62 o 
  -2   5   6       96.43       94.63      2.75 o 
  -1   5   6       40.09       37.09      1.38 o 
   0   5   6       98.82      103.94      2.15 o 
   1   5   6        4.95        2.92      1.21 o 
   2   5   6        1.65        0.66      0.96 o 
   3   5   6       35.72       38.89      2.58 o 
   4   5   6      176.42      158.09      4.88 o 
   5   5   6       23.03       19.63      2.09 o 
   6   5   6       20.47       24.87      2.41 o 
   7   5   6       22.48       26.25      2.38 o 
   8   5   6        4.14        4.08      1.49 o 
   9   5   6        0.83        0.75      1.11 o 
  -6   6   6        3.49        7.71      2.08 o 
  -5   6   6       39.24       40.13      3.14 o 
  -4   6   6       35.64       31.92      2.66 o 
  -3   6   6       68.47       71.81      3.86 o 
  -2   6   6        5.14        7.43      1.09 o 
  -1   6   6      280.83      294.09      5.44 o 
   0   6   6       17.19       23.73      3.00 o 
   1   6   6      771.33      754.65     20.70 o 
   2   6   6       19.22       25.06      2.15 o 
   3   6   6      411.11      443.34     10.65 o 
   4   6   6      141.10      148.74      5.09 o 
   5   6   6       80.60       66.79      3.44 o 
   6   6   6       58.37       59.66      3.47 o 
   7   6   6       36.35       34.81      2.92 o 
   8   6   6       14.20       11.82      1.91 o 
   9   6   6        2.60       -0.04      0.88 o 
  -5   7   6        0.15        1.02      1.13 o 
  -4   7   6        1.10        0.75      1.07 o 
  -3   7   6        0.37        0.63      1.05 o 
  -2   7   6       26.99       28.01      1.63 o 
  -1   7   6        2.46        4.38      0.84 o 
   0   7   6        0.50        1.85      1.12 o 
   1   7   6        2.61        3.90      3.11 o 
   2   7   6        4.67        6.45      1.54 o 
   3   7   6       34.24       30.24      2.20 o 
   4   7   6       94.56       96.50      4.16 o 
   5   7   6      104.12      112.74      5.00 o 
   6   7   6        3.79        3.79      2.01 o 
   7   7   6       66.09       68.06      3.98 o 
   8   7   6        4.00        5.18      1.79 o 
  -5   8   6        0.14        0.25      1.17 o 
  -4   8   6        8.04        8.06      1.86 o 
  -3   8   6        7.37        6.79      1.73 o 
  -2   8   6       57.03       51.60      2.28 o 
  -1   8   6        0.34       -0.09      0.62 o 
   0   8   6       50.38       54.52      4.87 o 
   1   8   6       19.30       19.57      1.05 o 
   2   8   6        4.21        5.68      1.70 o 
   3   8   6        2.47        4.32      2.37 o 
   4   8   6        0.06        4.49      3.91 o 
   5   8   6        6.07        6.98      1.65 o 
   6   8   6        0.26       -0.53      1.71 o 
   7   8   6        5.46        9.14      4.21 o 
   8   8   6        0.83        1.26      1.36 o 
  -4   9   6        4.95        5.12      2.56 o 
  -3   9   6        6.05        8.77      4.08 o 
  -2   9   6       24.31       19.27      1.94 o 
  -1   9   6       20.48       18.06      3.55 o 
   0   9   6       18.76       15.44      2.12 o 
   1   9   6        9.75       15.23      2.53 o 
   2   9   6        9.97       10.10      2.53 o 
   3   9   6        3.50        6.05      1.82 o 
   4   9   6       45.05       43.72      3.06 o 
   5   9   6       11.50       16.96      2.39 o 
   6   9   6       10.60        8.14      1.96 o 
   7   9   6        2.50        1.53      1.28 o 
  -2  10   6        0.18        2.69      1.48 o 
  -1  10   6        1.37        0.52      1.07 o 
   0  10   6        2.37        2.09      2.42 o 
   1  10   6       10.27       10.98      2.11 o 
   2  10   6       21.85       17.45      2.73 o 
   3  10   6        3.47        7.78      1.86 o 
   4  10   6       22.19       22.36      2.35 o 
   5  10   6        0.11        0.58      1.30 o 
   6  10   6       14.13       19.27      4.43 o 
   7  10   6        4.24        3.14      2.20 o 
  -1  11   6        2.52        1.82      2.64 o 
   0  11   6        8.66        6.88      2.81 o 
   1  11   6       13.77        6.77      3.36 o 
   2  11   6       11.80       13.63      2.41 o 
   3  11   6       12.90       13.77      2.36 o 
   4  11   6        3.67        6.21      2.19 o 
   5  11   6        9.26       11.59      3.44 o 
  -2  -5   7        3.38        4.77      2.05 o 
  -1  -5   7        4.99        3.10      1.78 o 
   0  -5   7        2.17       11.23      4.08 o 
   1  -5   7       23.92       22.30      4.74 o 
  -4  -4   7        7.99        9.46      4.49 o 
  -3  -4   7        3.56        5.33      1.88 o 
  -2  -4   7        2.62        1.62      2.07 o 
  -1  -4   7       21.68       23.94      2.63 o 
   0  -4   7       22.97       19.94      2.24 o 
   1  -4   7       36.88       44.40      3.58 o 
   2  -4   7       34.86       44.11      5.45 o 
   3  -4   7        3.59        3.86      1.54 o 
  -5  -3   7       15.99       20.42      4.49 o 
  -4  -3   7       45.17       42.66      3.88 o 
  -3  -3   7        5.24        7.96      4.68 o 
  -2  -3   7      153.70      160.34      6.85 o 
  -1  -3   7        0.02       -1.02      1.15 o 
   0  -3   7      119.72      134.89      5.69 o 
   1  -3   7       10.96        8.72      1.28 o 
   2  -3   7       91.22       80.71      2.98 o 
   3  -3   7       14.82       16.45      4.87 o 
   4  -3   7       27.59       22.47      2.57 o 
  -6  -2   7       11.77       14.87      2.90 o 
  -5  -2   7       38.85       38.36      6.36 o 
  -4  -2   7       33.92       29.50      2.88 o 
  -3  -2   7       24.90       25.65      2.52 o 
  -2  -2   7        2.57        1.41      1.23 o 
  -1  -2   7        3.63        8.31      1.74 o 
   0  -2   7       25.96       25.55      1.39 o 
   1  -2   7       60.17       69.44      2.64 o 
   2  -2   7        1.64        2.03      1.27 o 
   3  -2   7       30.08       26.22      1.74 o 
   4  -2   7       13.22       15.84      2.56 o 
   5  -2   7        0.45       -0.76      1.14 o 
   6  -2   7       13.03        8.81      3.30 o 
  -6  -1   7        8.61       11.10      2.22 o 
  -5  -1   7       62.34       55.03      3.67 o 
  -4  -1   7       10.73       14.62      3.91 o 
  -3  -1   7      142.50      129.75      5.21 o 
  -2  -1   7      354.03      358.58     10.46 o 
  -1  -1   7      292.61      281.66     12.52 o 
   0  -1   7      298.61      304.00      6.00 o 
   1  -1   7      337.84      352.26      8.60 o 
   2  -1   7      121.61      115.77      3.51 o 
   3  -1   7      266.13      264.41      5.98 o 
   4  -1   7      101.26       94.39      3.21 o 
   5  -1   7       43.39       34.74      2.92 o 
   6  -1   7       25.31       16.71      2.18 o 
  -7   0   7        2.80        6.23      4.49 o 
  -6   0   7        2.20        5.92      4.16 o 
  -5   0   7       13.88       14.24      2.27 o 
  -4   0   7        8.22        6.84      1.49 o 
  -3   0   7       10.79        8.67      1.67 o 
  -2   0   7       32.33       30.81      2.48 o 
  -1   0   7      116.27      102.89      5.68 o 
   0   0   7       60.22       54.05      2.04 o 
   1   0   7      204.07      207.95      7.81 o 
   2   0   7       31.56       31.93      1.76 o 
   3   0   7       37.60       37.23      1.89 o 
   4   0   7        5.63        7.35      1.08 o 
   5   0   7       36.57       31.06      2.83 o 
   6   0   7       32.48       36.77      2.71 o 
   7   0   7       27.49       28.36      4.57 o 
  -7   1   7       12.06       12.01      2.54 o 
  -6   1   7       16.23       14.91      2.08 o 
  -5   1   7       17.26       18.05      2.35 o 
  -4   1   7        2.39        1.68      1.13 o 
  -3   1   7       30.37       28.51      2.33 o 
  -2   1   7        1.97        0.90      0.52 o 
  -1   1   7       29.34       28.65      1.35 o 
   0   1   7      148.18      142.76      3.35 o 
   1   1   7       33.70       30.86      1.53 o 
   2   1   7      110.98      106.47      3.45 o 
   3   1   7       23.72       23.84      2.05 o 
   4   1   7        0.17        0.79      0.84 o 
   5   1   7       16.75       22.88      2.25 o 
   6   1   7        6.16        9.82      3.36 o 
   7   1   7        0.24        2.20      2.31 o 
  -7   2   7        3.86        3.62      2.34 o 
  -6   2   7        0.10        1.81      1.38 o 
  -5   2   7       22.36       21.13      2.51 o 
  -4   2   7       37.47       33.88      3.36 o 
  -3   2   7      275.46      277.26      7.16 o 
  -2   2   7       31.28       26.50      1.85 o 
  -1   2   7      603.91      631.51      9.65 o 
   0   2   7      200.63      190.60      4.75 o 
   1   2   7      134.23      133.05      3.14 o 
   2   2   7      346.77      340.23      5.62 o 
   3   2   7      151.30      156.98      6.76 o 
   4   2   7       80.60       78.53      5.41 o 
   5   2   7       75.33       70.28      2.44 o 
   6   2   7       40.16       44.87      2.81 o 
   7   2   7        0.54        2.30      1.27 o 
   8   2   7       13.57       14.32      3.97 o 
  -7   3   7       12.08       18.06      4.08 o 
  -6   3   7        0.44        0.49      1.03 o 
  -5   3   7       54.82       52.87      6.14 o 
  -4   3   7        0.03        1.65      1.57 o 
  -3   3   7       65.71       64.85      2.35 o 
  -2   3   7       29.53       26.57      1.46 o 
  -1   3   7        0.45        1.50      1.55 o 
   0   3   7      183.71      173.96      3.34 o 
   1   3   7      110.91      103.77      3.09 o 
   2   3   7      128.93      120.57      2.44 o 
   3   3   7      114.91      122.03      4.14 o 
   4   3   7       27.45       25.71      2.03 o 
   5   3   7       37.94       52.22      2.94 o 
   6   3   7       21.06       21.54      2.24 o 
   7   3   7       12.54       14.50      2.13 o 
   8   3   7        7.97       11.40      3.30 o 
  -6   4   7        8.22        8.43      2.53 o 
  -5   4   7        2.58        5.31      1.18 o 
  -4   4   7        3.22        5.08      1.06 o 
  -3   4   7      196.05      198.18      4.90 o 
  -2   4   7       10.35       12.60      1.78 o 
  -1   4   7      395.10      386.91      8.75 o 
   0   4   7        0.58        2.90      1.84 o 
   1   4   7      285.85      278.61      6.09 o 
   2   4   7        1.14        1.37      0.87 o 
   3   4   7      375.44      371.67      9.21 o 
   4   4   7        9.45        9.59      1.65 o 
   5   4   7      163.32      159.82      5.59 o 
   6   4   7        1.66        1.55      1.27 o 
   7   4   7       10.20       12.55      2.04 o 
   8   4   7       10.95       14.29      2.33 o 
  -6   5   7        2.67       -0.50      1.82 o 
  -5   5   7       68.06       63.34      2.86 o 
  -4   5   7       17.96       18.17      1.66 o 
  -3   5   7      272.97      273.79      6.16 o 
  -2   5   7       94.71       96.67      2.96 o 
  -1   5   7      203.44      188.96     10.86 o 
   0   5   7      276.58      282.38     10.09 o 
   1   5   7      223.20      222.67      6.23 o 
   2   5   7      128.89      137.83      6.55 o 
   3   5   7       42.32       39.01      2.89 o 
   4   5   7        2.35        2.23      1.22 o 
   5   5   7        0.97        2.92      1.25 o 
   6   5   7        1.82        4.63      4.43 o 
   7   5   7        3.98        4.04      1.67 o 
   8   5   7        8.16        7.23      2.02 o 
  -6   6   7        4.01        2.42      2.31 o 
  -5   6   7        1.47        3.77      3.69 o 
  -4   6   7       14.13       17.14      1.66 o 
  -3   6   7       44.26       38.53      2.07 o 
  -2   6   7       14.04       13.34      1.22 o 
  -1   6   7       33.61       34.14      1.59 o 
   0   6   7       60.33       49.61      3.66 o 
   1   6   7       18.36       21.50      2.20 o 
   2   6   7       69.02       65.38      3.29 o 
   3   6   7      106.72      108.67      4.67 o 
   4   6   7       36.82       35.73      2.67 o 
   5   6   7      191.63      189.65     19.30 o 
   6   6   7       32.37       34.38      3.01 o 
   7   6   7       24.73       23.26      3.19 o 
   8   6   7       17.00       18.64      2.35 o 
  -5   7   7        2.86        0.60      1.29 o 
  -4   7   7       50.63       38.79      3.15 o 
  -3   7   7       23.47       19.88      1.66 o 
  -2   7   7      236.62      213.65      5.29 o 
  -1   7   7       19.94       25.17      1.52 o 
   0   7   7      122.41      109.70      4.91 o 
   1   7   7       13.51       14.66      1.87 o 
   2   7   7      118.35      117.14      4.74 o 
   3   7   7      102.05      118.08     10.57 o 
   4   7   7      145.71      152.85      5.98 o 
   5   7   7       67.77       63.38      3.68 o 
   6   7   7       29.06       29.34      5.76 o 
   7   7   7       13.43       15.05      2.23 o 
   8   7   7        1.72        0.00      2.04 o 
  -4   8   7        0.64        1.27      1.13 o 
  -3   8   7        4.37        6.46      1.51 o 
  -2   8   7        0.46        0.30      0.71 o 
  -1   8   7       17.53       22.28      1.99 o 
   0   8   7       55.09       66.27      3.65 o 
   1   8   7       14.60       22.93      3.74 o 
   2   8   7      138.75      139.96      5.71 o 
   3   8   7        7.23       10.79      2.14 o 
   4   8   7      143.92      135.57      6.39 o 
   5   8   7       40.63       45.72      3.26 o 
   6   8   7       52.79       42.09      2.94 o 
   7   8   7       14.90       14.65      2.32 o 
   8   8   7       13.68       13.62      2.24 o 
  -3   9   7        1.88        0.47      1.57 o 
  -2   9   7       18.37       18.24      2.19 o 
  -1   9   7        0.10       -0.71      1.54 o 
   0   9   7       30.00       38.48      6.97 o 
   1   9   7       12.20       12.31      2.23 o 
   2   9   7       20.33       20.85      2.59 o 
   3   9   7       17.79       18.73      2.72 o 
   4   9   7       20.92       22.13      3.03 o 
   5   9   7       11.18       11.03      2.28 o 
   6   9   7        0.01        3.88      4.27 o 
   7   9   7        3.86        5.94      1.82 o 
  -2  10   7        1.39       -1.93      2.64 o 
  -1  10   7       44.53       44.39      6.11 o 
   0  10   7        0.01        4.70      3.77 o 
   1  10   7       66.18       78.79      8.23 o 
   2  10   7        3.02        7.43      1.89 o 
   3  10   7        7.26       12.11      2.33 o 
   4  10   7        5.54        3.64      1.46 o 
   5  10   7        1.29        4.51      3.06 o 
   6  10   7        7.52        8.53      2.28 o 
   0  11   7        0.49       -1.21      2.53 o 
   1  11   7        0.27       -0.39      1.76 o 
   2  11   7        0.48        0.69      1.29 o 
   3  11   7        6.48        8.47      2.17 o 
   4  11   7        0.93       -1.60      1.79 o 
   5  11   7        5.05        5.43      2.86 o 
  -2  -4   8        3.16        0.70      1.28 o 
  -1  -4   8        1.38       -0.28      1.15 o 
   0  -4   8        1.04        6.83      3.47 o 
  -4  -3   8       11.41        8.00      2.49 o 
  -3  -3   8       24.58       30.45      7.08 o 
  -2  -3   8        0.24       -0.17      1.27 o 
  -1  -3   8       32.14       43.61      3.75 o 
   0  -3   8       36.42       30.56      3.12 o 
   1  -3   8       59.62       61.55      5.45 o 
   2  -3   8       56.46       59.09      5.45 o 
   3  -3   8       26.88       23.30      4.24 o 
  -5  -2   8       24.42       27.08      3.35 o 
  -4  -2   8       19.41       17.99      4.74 o 
  -3  -2   8        0.98        8.67      6.17 o 
  -2  -2   8      114.44      111.91      5.61 o 
  -1  -2   8        7.99        7.76      1.90 o 
   0  -2   8      139.25      144.53      6.11 o 
   1  -2   8        0.01        0.26      0.72 o 
   2  -2   8       72.31       70.42      3.01 o 
   3  -2   8        2.93        8.73      5.98 o 
   4  -2   8       17.81       10.65      2.08 o 
  -5  -1   8        3.53        8.26      2.37 o 
  -4  -1   8        4.92        5.37      1.58 o 
  -3  -1   8        7.10        7.93      2.19 o 
  -2  -1   8       13.35       12.21      2.35 o 
  -1  -1   8       17.44       21.67      2.55 o 
   0  -1   8        6.08        7.29      1.07 o 
   1  -1   8       11.99       13.08      1.43 o 
   2  -1   8        4.92        4.22      1.13 o 
   3  -1   8       16.95       15.20      1.46 o 
   4  -1   8        1.96        3.21      2.86 o 
   5  -1   8        3.96        1.87      2.15 o 
  -6   0   8       15.70       16.72      2.70 o 
  -5   0   8        3.84        4.08      1.89 o 
  -4   0   8       32.35       34.12      3.35 o 
  -3   0   8        0.48        0.30      1.14 o 
  -2   0   8        2.60        5.25      1.83 o 
  -1   0   8        6.21        6.59      1.80 o 
   0   0   8       20.35       19.69      1.41 o 
   1   0   8      112.70      107.51      3.31 o 
   2   0   8        9.09        9.08      1.30 o 
   3   0   8       97.57       95.39      3.44 o 
   4   0   8       21.03       22.72      1.78 o 
   5   0   8       10.22       10.68      3.19 o 
   6   0   8        7.99        6.50      2.42 o 
  -6   1   8       12.58       16.10      2.73 o 
  -5   1   8       11.21       14.17      2.31 o 
  -4   1   8       39.09       34.48      4.85 o 
  -3   1   8        0.39        2.82      1.37 o 
  -2   1   8      269.36      262.12      8.33 o 
  -1   1   8        4.15        6.29      0.86 o 
   0   1   8      381.88      384.59      7.33 o 
   1   1   8        0.15        0.66      0.71 o 
   2   1   8      297.54      279.40      5.68 o 
   3   1   8        1.75        3.67      1.14 o 
   4   1   8      202.09      209.38      6.81 o 
   5   1   8        2.61        4.36      1.51 o 
   6   1   8       16.46       14.04      3.36 o 
   7   1   8       15.21       23.96      4.57 o 
  -6   2   8        0.96        1.74      1.76 o 
  -5   2   8       20.99       19.72      2.45 o 
  -4   2   8        0.06       -1.01      1.28 o 
  -3   2   8       66.50       69.32      3.61 o 
  -2   2   8        0.12        0.01      1.31 o 
  -1   2   8        3.65        3.42      1.32 o 
   0   2   8        0.05        5.36      3.06 o 
   1   2   8      318.20      321.64      6.14 o 
   2   2   8        0.72        0.24      0.54 o 
   3   2   8       34.64       39.54      2.93 o 
   4   2   8       23.07       17.63      1.92 o 
   5   2   8        2.19        4.89      5.31 o 
   6   2   8       46.54       48.15      3.44 o 
   7   2   8        0.05        0.72      1.93 o 
  -6   3   8        0.92        1.32      1.29 o 
  -5   3   8       25.63       24.48      2.50 o 
  -4   3   8       28.33       29.60      2.46 o 
  -3   3   8       50.09       49.34      3.42 o 
  -2   3   8      265.01      254.45     11.98 o 
  -1   3   8      464.78      466.40     10.73 o 
   0   3   8      148.77      146.99      3.65 o 
   1   3   8      729.86      716.09     11.11 o 
   2   3   8       61.92       66.46      3.41 o 
   3   3   8      240.88      223.63      6.32 o 
   4   3   8       73.38       80.79      4.05 o 
   5   3   8       48.64       45.72      2.87 o 
   6   3   8       23.27       25.33      2.36 o 
   7   3   8        0.69        0.58      1.08 o 
  -6   4   8        5.97        5.45      2.37 o 
  -5   4   8       16.78       20.13      2.48 o 
  -4   4   8        9.50        8.89      1.28 o 
  -3   4   8       52.06       51.18      2.27 o 
  -2   4   8       39.28       38.37      2.01 o 
  -1   4   8       40.24       31.76      2.22 o 
   0   4   8        3.95        5.35      0.88 o 
   1   4   8       18.89       25.25      2.04 o 
   2   4   8        5.21        2.74      1.33 o 
   3   4   8        0.82        4.47      2.42 o 
   4   4   8       48.69       54.00      3.12 o 
   5   4   8        2.19        1.59      1.32 o 
   6   4   8       26.84       28.96      2.48 o 
   7   4   8       20.95       18.27      3.03 o 
   8   4   8       14.87       16.91      3.19 o 
  -5   5   8        0.02        1.21      1.65 o 
  -4   5   8        0.94        0.80      0.91 o 
  -3   5   8        5.29        3.18      1.11 o 
  -2   5   8       21.44       22.61      1.98 o 
  -1   5   8       61.89       62.10      2.05 o 
   0   5   8        2.57        4.15      0.73 o 
   1   5   8      178.24      184.10      6.34 o 
   2   5   8       20.56       19.06      2.35 o 
   3   5   8      171.16      174.78      5.61 o 
   4   5   8       10.36       14.22      1.93 o 
   5   5   8       62.46       58.05      3.25 o 
   6   5   8        1.83        0.14      1.01 o 
   7   5   8       15.14       17.95      2.26 o 
   8   5   8        0.04        1.18      1.79 o 
  -5   6   8        8.33        5.50      2.07 o 
  -4   6   8       12.51       13.30      1.66 o 
  -3   6   8       88.45       77.16      3.07 o 
  -2   6   8        0.09        0.57      0.76 o 
  -1   6   8       86.43       81.41      3.76 o 
   0   6   8        6.80        5.83      1.44 o 
   1   6   8       53.22       50.07      3.43 o 
   2   6   8        6.03        5.96      1.60 o 
   3   6   8      203.65      204.48     10.27 o 
   4   6   8        0.37        5.26      2.75 o 
   5   6   8       74.98       63.41      3.57 o 
   6   6   8        0.09       -0.83      1.03 o 
   7   6   8        2.64        1.15      1.30 o 
   8   6   8        0.52        0.72      1.38 o 
  -4   7   8        3.96        2.50      1.43 o 
  -3   7   8        0.56        1.99      1.03 o 
  -2   7   8       27.39       27.93      1.75 o 
  -1   7   8       19.77       18.88      2.80 o 
   0   7   8      181.80      211.04      7.52 o 
   1   7   8       39.12       39.91      4.10 o 
   2   7   8      224.17      236.12      7.69 o 
   3   7   8       33.80       31.58      5.51 o 
   4   7   8       17.68       18.70      2.40 o 
   5   7   8       64.17       65.11      3.99 o 
   6   7   8        0.41        4.39      3.25 o 
   7   7   8       48.00       41.25      3.45 o 
   8   7   8        0.68        4.86      5.23 o 
  -4   8   8        0.15        0.94      2.15 o 
  -3   8   8        6.39        3.30      1.47 o 
  -2   8   8        5.47        5.08      1.12 o 
  -1   8   8       33.33       35.12      3.23 o 
   0   8   8       34.06       38.28      4.63 o 
   1   8   8        5.63        8.66      1.71 o 
   2   8   8       14.01       12.33      1.94 o 
   3   8   8       16.82       16.65      2.21 o 
   4   8   8        4.67        6.48      1.73 o 
   5   8   8       10.38       12.45      2.14 o 
   6   8   8       15.52       15.50      2.75 o 
   7   8   8        3.41        5.69      2.78 o 
  -3   9   8       14.23       19.61      3.58 o 
  -2   9   8        0.14        5.12      3.03 o 
  -1   9   8       33.33       32.42      2.91 o 
   0   9   8        9.65       14.88      4.68 o 
   1   9   8        4.59        9.29      2.27 o 
   2   9   8       14.85       19.68      2.52 o 
   3   9   8        0.00        1.62      1.36 o 
   4   9   8        2.52        1.98      1.82 o 
   5   9   8        0.48        0.00      2.42 o 
   6   9   8        5.81        4.49      1.79 o 
   7   9   8        1.28        2.77      1.84 o 
  -2  10   8        0.01        1.05      2.04 o 
  -1  10   8       10.63       10.02      3.91 o 
   0  10   8        1.21        0.22      1.11 o 
   1  10   8        1.90        1.07      1.49 o 
   2  10   8        0.04        4.84      3.19 o 
   3  10   8        3.40        3.05      3.61 o 
   4  10   8        0.53        1.73      1.38 o 
   5  10   8        4.37        4.70      2.67 o 
   6  10   8        0.10        0.17      1.82 o 
   0  11   8        0.03        2.48      2.92 o 
   1  11   8       17.96       20.27      3.91 o 
   2  11   8        0.01        4.01      4.63 o 
   3  11   8       28.18       32.98      3.52 o 
   4  11   8        2.17        1.32      2.29 o 
  -3  -2   9       19.97       22.56      3.42 o 
  -2  -2   9       25.61       24.68      2.96 o 
  -1  -2   9       24.78       28.25      3.44 o 
   0  -2   9        5.38       10.10      2.25 o 
   1  -2   9       13.46       16.56      3.52 o 
   2  -2   9        1.83        2.20      2.37 o 
  -4  -1   9        9.59        6.94      3.58 o 
  -3  -1   9       23.71       25.77      2.86 o 
  -2  -1   9       34.18       36.26      3.83 o 
  -1  -1   9        1.00       -1.09      1.47 o 
   0  -1   9      107.27      111.82      5.65 o 
   1  -1   9        5.35       10.07      2.20 o 
   2  -1   9      143.52      109.76     12.54 o 
   3  -1   9        3.16        6.08      1.28 o 
   4  -1   9       56.60       38.06      4.74 o 
  -5   0   9        4.03        6.87      4.38 o 
  -4   0   9       11.43       11.52      2.14 o 
  -3   0   9        2.77        5.01      2.73 o 
  -2   0   9       12.00        8.78      1.98 o 
  -1   0   9       38.35       42.59      3.83 o 
   0   0   9       20.40       15.26      2.10 o 
   1   0   9        4.15        5.64      1.18 o 
   2   0   9       13.64       19.10      1.82 o 
   3   0   9        6.96        5.82      1.12 o 
   4   0   9        0.42        0.34      1.11 o 
   5   0   9       10.31       11.84      3.52 o 
  -5   1   9        0.06        0.03      1.20 o 
  -4   1   9        2.84        2.22      1.54 o 
  -3   1   9        9.71       12.05      3.25 o 
  -2   1   9       13.44       19.85      4.30 o 
  -1   1   9       34.47       36.00      3.13 o 
   0   1   9        5.28        4.73      0.96 o 
   1   1   9       37.01       29.70      1.79 o 
   2   1   9       24.12       18.12      1.84 o 
   3   1   9       28.99       31.52      2.59 o 
   4   1   9       10.23        9.54      1.72 o 
   5   1   9        3.76        4.42      1.65 o 
   6   1   9       11.25        9.97      2.75 o 
  -5   2   9       15.65       13.65      2.46 o 
  -4   2   9       15.82       15.03      2.33 o 
  -3   2   9        2.56        5.92      2.92 o 
  -2   2   9       33.36       32.45      2.69 o 
  -1   2   9       10.02       11.24      1.29 o 
   0   2   9      197.94      193.58      4.85 o 
   1   2   9       41.85       37.10      5.94 o 
   2   2   9      154.85      155.09      5.34 o 
   3   2   9        1.24        1.71      1.23 o 
   4   2   9       62.71       65.70      4.10 o 
   5   2   9       11.44       17.76      2.43 o 
   6   2   9        9.67        8.15      2.53 o 
  -5   3   9       32.01       27.72      3.25 o 
  -4   3   9        0.01        4.90      5.04 o 
  -3   3   9        9.20        9.22      1.77 o 
  -2   3   9       14.48       16.99      1.47 o 
  -1   3   9        6.10        5.63      1.03 o 
   0   3   9        0.37       -0.20      0.82 o 
   1   3   9        3.65        4.27      1.42 o 
   2   3   9       19.39       19.35      2.09 o 
   3   3   9        7.11        8.95      1.69 o 
   4   3   9        0.64        1.60      1.65 o 
   5   3   9        1.81        6.14      2.18 o 
   6   3   9       12.03       16.90      2.17 o 
   7   3   9        2.05        1.98      2.31 o 
  -5   4   9       19.22       22.33      2.37 o 
  -4   4   9       15.73       16.51      2.37 o 
  -3   4   9       31.93       29.19      1.89 o 
  -2   4   9        2.39        1.39      0.82 o 
  -1   4   9      118.61      107.71      4.50 o 
   0   4   9       47.75       56.17      3.46 o 
   1   4   9      542.07      527.67     12.95 o 
   2   4   9       64.05       70.74      4.04 o 
   3   4   9      217.98      198.95      6.76 o 
   4   4   9        7.16        6.82      1.64 o 
   5   4   9       22.94       24.52      4.87 o 
   6   4   9        2.47        3.82      2.04 o 
   7   4   9       10.60       10.94      2.04 o 
  -5   5   9       14.59       11.57      3.30 o 
  -4   5   9        0.05        0.27      0.94 o 
  -3   5   9        1.75        0.50      0.77 o 
  -2   5   9       72.27       69.98      2.91 o 
  -1   5   9        8.00       11.53      1.29 o 
   0   5   9       58.94       58.75      3.55 o 
   1   5   9        4.51        3.94      2.09 o 
   2   5   9       18.12       18.65      2.22 o 
   3   5   9        0.20        4.03      3.72 o 
   4   5   9       15.11       13.15      1.80 o 
   5   5   9       18.72       15.87      2.67 o 
   6   5   9        0.08       -0.93      1.90 o 
   7   5   9       37.43       34.48      3.22 o 
  -4   6   9       11.29       14.65      1.84 o 
  -3   6   9        6.99        6.57      1.36 o 
  -2   6   9       40.71       38.45      2.06 o 
  -1   6   9       30.19       34.24      3.00 o 
   0   6   9       15.96       20.15      2.33 o 
   1   6   9       63.31       71.98      6.55 o 
   2   6   9       17.59       16.31      2.26 o 
   3   6   9        8.34       12.61      1.95 o 
   4   6   9        3.60        8.07      2.89 o 
   5   6   9        0.02       -0.33      1.09 o 
   6   6   9        0.62        0.66      1.22 o 
   7   6   9        9.44       13.36      2.37 o 
  -4   7   9        0.84        0.11      1.71 o 
  -3   7   9        2.37        4.62      2.59 o 
  -2   7   9        4.00        2.84      1.45 o 
  -1   7   9       16.49       11.76      2.05 o 
   0   7   9        0.30        0.58      2.23 o 
   1   7   9       42.71       37.33      2.81 o 
   2   7   9        1.17        0.81      1.38 o 
   3   7   9       19.08       20.21      2.45 o 
   4   7   9       34.35       36.00      3.91 o 
   5   7   9        0.01        0.25      2.12 o 
   6   7   9       13.75       16.63      3.33 o 
   7   7   9        3.45        3.37      1.88 o 
  -3   8   9        4.15        3.47      2.75 o 
  -2   8   9        3.46        4.80      2.20 o 
  -1   8   9        4.57        5.90      2.03 o 
   0   8   9        0.42        4.12      1.87 o 
   1   8   9        2.45        2.51      1.60 o 
   2   8   9        4.94        4.46      1.74 o 
   3   8   9        0.04        2.69      1.73 o 
   4   8   9       18.54       24.21      7.08 o 
   5   8   9        0.02        1.73      1.26 o 
   6   8   9        2.85       -0.06      1.14 o 
   7   8   9       11.33       15.54      2.77 o 
  -2   9   9        6.62        7.77      2.97 o 
  -1   9   9        1.63        2.21      1.50 o 
   0   9   9       26.61       29.17      3.43 o 
   1   9   9       38.68       42.13      3.58 o 
   2   9   9       29.79       33.64      6.11 o 
   3   9   9       21.18       20.04      3.50 o 
   4   9   9        1.21        1.30      1.42 o 
   5   9   9        3.81        5.51      1.67 o 
   6   9   9        0.43        4.19      5.70 o 
  -1  10   9       23.98       22.03      4.35 o 
   0  10   9        3.95        5.02      2.14 o 
   1  10   9       27.53       29.08      3.29 o 
   2  10   9        7.42        9.36      2.10 o 
   3  10   9       16.36       15.86      2.92 o 
   4  10   9       11.93       11.95      2.49 o 
   5  10   9        3.79        4.33      3.28 o 
   2  11   9        3.27        1.18      1.78 o 
   3  11   9        1.45        1.93      1.68 o 
  -1  -1  10       13.66       16.76      2.95 o 
   0  -1  10        1.28        4.04      4.65 o 
   1  -1  10        7.72       13.05      3.47 o 
  -3   0  10       60.74       51.31      4.38 o 
  -2   0  10        2.81        0.05      1.29 o 
  -1   0  10       55.97       50.09      4.21 o 
   0   0  10        0.49       -0.04      1.21 o 
   1   0  10        4.73        1.21      1.98 o 
   2   0  10        7.09        7.32      2.70 o 
   3   0  10        0.33        0.56      1.15 o 
  -3   1  10        0.98        1.46      1.96 o 
  -2   1  10        4.31        5.37      2.06 o 
  -1   1  10        7.64        9.09      2.27 o 
   0   1  10        6.31        3.26      1.63 o 
   1   1  10       55.16       53.60      4.76 o 
   2   1  10       15.10       12.31      2.02 o 
   3   1  10       63.18       67.30      4.09 o 
   4   1  10        1.22        0.56      1.23 o 
  -4   2  10       10.87       11.32      3.28 o 
  -3   2  10        0.14        0.50      1.42 o 
  -2   2  10        7.03       15.35      2.56 o 
  -1   2  10       17.02       17.98      2.53 o 
   0   2  10       11.41       13.52      2.07 o 
   1   2  10        7.08        6.55      2.51 o 
   2   2  10        1.14        2.35      1.98 o 
   3   2  10        7.98        8.48      1.65 o 
   4   2  10        2.59        3.77      2.70 o 
   5   2  10        5.49        8.36      1.88 o 
  -4   3  10        1.76        5.01      3.08 o 
  -3   3  10       45.95       39.94      3.36 o 
  -2   3  10        0.79       -1.48      1.84 o 
  -1   3  10       59.58       51.07      2.37 o 
   0   3  10       66.65       60.12      3.35 o 
   1   3  10       14.42       15.02      2.97 o 
   2   3  10      124.32      109.86      4.76 o 
   3   3  10        1.25       -0.69      1.23 o 
   4   3  10       24.94       24.38      2.78 o 
   5   3  10        0.53        1.08      1.40 o 
   6   3  10       10.42       10.79      2.64 o 
  -4   4  10        3.10        6.66      2.42 o 
  -3   4  10        0.97       -0.35      1.23 o 
  -2   4  10        1.81        3.38      1.32 o 
  -1   4  10       20.07       19.11      1.96 o 
   0   4  10       40.15       45.56      2.68 o 
   1   4  10        8.67       10.33      1.76 o 
   2   4  10       11.49       10.47      1.90 o 
   3   4  10       26.70       28.93      2.41 o 
   4   4  10        4.88        4.88      1.79 o 
   5   4  10       42.65       44.83      3.92 o 
   6   4  10       12.00       11.36      2.97 o 
  -4   5  10        7.46        4.30      2.20 o 
  -3   5  10       33.57       43.01      5.12 o 
  -2   5  10       18.34       20.23      2.41 o 
  -1   5  10       30.46       33.94      3.52 o 
   0   5  10        1.30        5.42      3.44 o 
   1   5  10        3.97        6.29      1.48 o 
   2   5  10       10.06       15.33      2.73 o 
   3   5  10        4.52        7.50      1.96 o 
   4   5  10        0.01        5.28      3.99 o 
   5   5  10        5.43        9.92      4.96 o 
   6   5  10        0.96        2.52      1.57 o 
  -3   6  10       13.97       16.25      3.03 o 
  -2   6  10        2.13        4.71      1.96 o 
  -1   6  10        0.34        4.01      3.74 o 
   0   6  10       13.13        9.20      2.37 o 
   1   6  10       11.09       12.43      2.14 o 
   2   6  10       47.23       42.00      3.17 o 
   3   6  10        0.45       -0.15      1.12 o 
   4   6  10       14.19       13.32      2.62 o 
   5   6  10        9.59       11.78      3.30 o 
   6   6  10        2.40        0.51      1.39 o 
  -3   7  10        7.21        9.96      2.30 o 
  -2   7  10        4.14        9.26      1.95 o 
  -1   7  10       33.71       27.27      4.63 o 
   0   7  10        2.25        1.68      1.55 o 
   1   7  10       15.18       17.97      2.70 o 
   2   7  10        8.71        8.70      2.13 o 
   3   7  10       27.51       32.55      3.66 o 
   4   7  10       20.13       19.68      4.74 o 
   5   7  10       33.35       31.84      3.54 o 
   6   7  10        0.00        1.93      1.55 o 
  -2   8  10       11.60       14.91      2.45 o 
  -1   8  10       15.04       12.65      4.41 o 
   0   8  10        1.49        5.55      4.68 o 
   1   8  10       48.56       41.21      3.91 o 
   2   8  10        1.96        3.71      1.98 o 
   3   8  10       14.91        9.23      2.26 o 
   4   8  10        2.22        2.77      1.60 o 
   5   8  10        0.79        1.13      1.28 o 
   6   8  10        0.29        0.73      1.36 o 
  -1   9  10        2.12        0.62      1.49 o 
   0   9  10       10.05       10.24      2.30 o 
   1   9  10        6.86        9.42      2.37 o 
   2   9  10        9.85       16.45      6.53 o 
   3   9  10        0.93        2.02      1.50 o 
   4   9  10       22.30       25.49      3.64 o 
   5   9  10       16.27       20.62      3.00 o 
   1  10  10       13.62       15.39      3.14 o 
   2  10  10        0.98        0.83      1.48 o 
   3  10  10        9.74       10.32      2.54 o 
   4  10  10        1.34        5.57      2.73 o 
  -1   1  11       13.93       12.67      3.25 o 
   0   1  11        0.00       -0.17      1.82 o 
   1   1  11        7.31        3.41      2.64 o 
   2   1  11        0.36        1.60      2.26 o 
  -2   2  11       20.01       17.13      3.41 o 
  -1   2  11       22.24       27.87      4.74 o 
   0   2  11        6.58        7.88      3.14 o 
   1   2  11        0.16       -0.11      1.49 o 
   2   2  11        1.07        0.81      1.12 o 
   3   2  11       14.33       10.22      2.13 o 
  -2   3  11       12.80       12.61      2.97 o 
  -1   3  11        7.34       10.19      3.30 o 
   0   3  11        6.98        6.99      2.59 o 
   1   3  11       45.49       45.14      3.09 o 
   2   3  11        0.03        4.15      1.69 o 
   3   3  11       36.03       40.21      3.45 o 
   4   3  11       17.35       19.86      2.70 o 
  -2   4  11        0.67        1.16      2.15 o 
  -1   4  11       28.40       31.78      5.07 o 
   0   4  11        0.51        0.34      0.99 o 
   1   4  11        0.19        2.03      1.41 o 
   2   4  11        6.25       10.04      2.48 o 
   3   4  11        2.48        4.52      3.41 o 
   4   4  11       16.34       22.70      2.82 o 
   5   4  11        0.24       -0.51      1.40 o 
  -2   5  11        0.26        0.50      2.04 o 
  -1   5  11        2.47        3.31      1.47 o 
   0   5  11        3.66        4.87      1.55 o 
   1   5  11       20.82       19.16      2.61 o 
   2   5  11       11.87        9.24      2.31 o 
   3   5  11       23.31       29.69      3.69 o 
   4   5  11        0.18        4.78      1.65 o 
   5   5  11        9.96       13.89      2.78 o 
  -2   6  11        0.96       -0.44      1.65 o 
  -1   6  11       64.07       64.68      4.60 o 
   0   6  11        2.06        3.28      4.05 o 
   1   6  11       41.79       41.00      3.31 o 
   2   6  11        5.72        5.34      1.73 o 
   3   6  11       34.87       35.41      3.31 o 
   4   6  11        2.74        3.91      1.79 o 
   5   6  11       28.98       31.36      3.62 o 
  -2   7  11        3.70        3.25      2.26 o 
  -1   7  11        6.53        8.94      2.31 o 
   0   7  11        5.03        7.46      2.12 o 
   1   7  11        2.83        8.16      1.95 o 
   2   7  11        0.66        0.43      1.43 o 
   3   7  11        5.07        4.99      2.12 o 
   4   7  11        0.87        1.12      1.63 o 
   5   7  11        3.58        7.83      4.76 o 
  -1   8  11        0.03        3.29      1.95 o 
   0   8  11       12.23       14.73      2.78 o 
   1   8  11        0.96        5.20      4.74 o 
   2   8  11       31.77       36.21      6.58 o 
   3   8  11       16.48       19.83      3.19 o 
   4   8  11       11.69       15.34      2.70 o 
   1   9  11       10.44        7.46      2.92 o 
   2   9  11        2.61        5.12      2.31 o 
   3   9  11       17.96       16.18      3.05 o 
   1   4  12       19.00       18.61      3.74 o 
   2   4  12        0.58        0.11      1.84 o 
   0   5  12        0.21       -1.38      1.98 o 
   1   5  12       18.23       18.44      2.51 o 
   2   5  12        0.21       -1.28      1.31 o 
   0   6  12        0.32       -0.61      1.82 o 
   1   6  12        2.73        3.87      1.90 o 
   2   6  12        0.48        1.96      1.52 o 
   3   6  12       16.76       18.91      2.63 o 
   1   7  12       21.32       22.75      3.24 o 
   2   7  12        0.25        0.03      1.28 o 
                                                 
